# Supplementary material for: Bipolar electrochemical tweezers using pristine carbon fibers with intrinsically asymmetric features
Source: Nat Commun. 2025 Nov 17;16:10061. doi: 10.1038/s41467-025-65036-z (PMC12624083; doi:10.1038/s41467-025-65036-z)
Supplement: Supplementary file 9 — Source Data [file 41467_2025_65036_MOESM9_ESM.zip › Source_data.xlsx]

## Sheet: Figure 3c
Figure 3c
	E / V	Cdl / mF
	0.15	1.319
	0.25	1.308
	0.5	1.185
	0.75	1.368
	1	1.53
	1.25	1.698
	1.5	2.605
	1.75	13.04

## Sheet: Figure 4b
Figure 4b
	E / V	i / µA
	3.91006e-05	-0.036
	0.01004	-0.03171
	0.02004	-0.0279
	0.03004	-0.02456
	0.04004	-0.0217
	0.05004	-0.01884
	0.06004	-0.01645
	0.07004	-0.01454
	0.07996	-0.01264
	0.08996	-0.01121
	0.09996	-0.0093
	0.10996	-0.00834
	0.11996	-0.00691
	0.12996	-0.00596
	0.13996	-0.00501
	0.14996	-0.00405
	0.15996	-0.0031
	0.16996	-0.00215
	0.17996	-0.00167
	0.18996	-0.000715256
	0.19996	-0.000238419
	0.20996	0.000238419
	0.21988	0.00119
	0.22988	0.00119
	0.23988	0.00167
	0.24988	0.00262
	0.25988	0.00358
	0.26988	0.00405
	0.27988	0.00501
	0.28988	0.00644
	0.29988	0.00739
	0.30988	0.00834
	0.31988	0.00978
	0.32989	0.01168
	0.33988	0.01311
	0.34988	0.01502
	0.35981	0.01693
	0.36981	0.01931
	0.37981	0.02217
	0.38981	0.02456
	0.39981	0.0279
	0.40981	0.03123
	0.41981	0.03552
	0.42981	0.03934
	0.43981	0.04411
	0.44981	0.04935
	0.45981	0.05507
	0.46981	0.06127
	0.47981	0.06795
	0.48981	0.0751
	0.49973	0.08321
	0.50973	0.09179
	0.51973	0.10181
	0.52973	0.11182
	0.53973	0.12326
	0.54973	0.13518
	0.55973	0.14806
	0.56973	0.16141
	0.57973	0.17619
	0.58973	0.19145
	0.59973	0.20719
	0.60973	0.22388
	0.61973	0.24104
	0.62973	0.25868
	0.63973	0.27633
	0.64965	0.29445
	0.65965	0.31209
	0.66965	0.33069
	0.67965	0.35071
	0.68965	0.3736
	0.69965	0.39983
	0.70965	0.42987
	0.71965	0.46516
	0.72965	0.50569
	0.73965	0.55146
	0.74965	0.60201
	0.75965	0.65923
	0.76965	0.72313
	0.77965	0.7937
	0.78957	0.87143
	0.79957	0.95678
	0.80957	1.05215
	0.81957	1.15753
	0.82957	1.27292
	0.83957	1.39881
	0.84957	1.53852
	0.85957	1.69111
	0.86957	1.86038
	0.87957	2.04397
	0.88957	2.24424
	0.89957	2.46454
	0.90957	2.70487
	0.91957	2.96618
	0.9295	3.24751
	0.9395	3.5546
	0.9495	3.88695
	0.9595	4.24267
	0.9695	4.62367
	0.9795	5.02421
	0.9895	5.45241
	0.9995	5.90398
	1.0095	6.37462
	1.0195	6.85861
	1.0295	7.36359
	1.0395	7.87857
	1.0495	8.40357
	1.0595	8.93
	1.06942	9.45405
	1.07942	9.97619
	1.08942	10.4912
	1.09942	10.9961
	1.10942	11.4773
	1.11942	11.9479
	1.12942	12.3985
	1.13942	12.8243
	1.14942	13.2306
	1.15942	13.6107
	1.16942	13.9697
	1.17942	14.3087
	1.18942	14.6263
	1.19942	14.9272
	1.20934	15.1995
	1.21934	15.4603
	1.22934	15.7054
	1.23934	15.931
	1.24934	16.1417
	1.25934	16.3434
	1.26934	16.5342
	1.27934	16.7082
	1.28934	16.8727
	1.29934	17.0229
	1.30934	17.166
	1.31934	17.2995
	1.32934	17.4254
	1.33934	17.5365
	1.34934	17.6519
	1.35926	17.7496
	1.36926	17.8388
	1.37926	17.9351
	1.38926	18.0047
	1.39926	18.0696
	1.40926	18.1301
	1.41926	18.194
	1.42926	18.2489
	1.43926	18.307
	1.44926	18.3576
	1.45926	18.391
	1.46926	18.4234
	1.47926	18.4696
	1.48926	18.5207
	1.49919	18.5717
	1.50919	18.6194
	1.51919	18.6604
	1.52919	18.6885
	1.53919	18.71
	1.54919	18.7262
	1.55919	18.7491
	1.56919	18.7515
	1.57919	18.7643
	1.58919	18.8168
	1.59919	18.844
	1.60919	18.8645
	1.61919	18.9102
	1.62919	18.9327
	1.63911	18.9589
	1.64911	18.9818
	1.65911	19.0061
	1.66911	19.0171
	1.67911	19.0504
	1.68911	19.0643
	1.69911	19.0848
	1.70911	19.1
	1.71911	19.1119
	1.72911	19.1482
	1.73911	19.1592
	1.74911	19.1572
	1.75911	19.1568
	1.76911	19.1663
	1.77903	19.183
	1.78903	19.1959
	1.79903	19.2087
	1.80903	19.2126
	1.81903	19.2211
	1.82903	19.2283
	1.83903	19.2292
	1.84903	19.2645
	1.85903	19.2679
	1.86903	19.2784
	1.87903	19.285
	1.88903	19.288
	1.89903	19.2936
	1.90903	19.2951
	1.91903	19.306
	1.92895	19.3127
	1.93895	19.3227
	1.94895	19.3494
	1.95895	19.3709
	1.96895	19.3823
	1.97895	19.3995
	1.98895	19.4228
	1.99895	19.4124
	2.00895	19.4119
	2.01895	19.4252
	2.02895	19.4362
	2.03895	19.4529
	2.04895	19.4586
	2.05895	19.4901
	2.06888	19.5111
	2.07888	19.5282
	2.08887	19.5335
	2.09888	19.5602
	2.10888	19.5831
	2.11888	19.6074
	2.12888	19.6274
	2.13888	19.6622
	2.14888	19.6932
	2.15888	19.7128
	2.16888	19.7624
	2.17888	19.7981
	2.18888	19.8348
	2.19888	19.8577
	2.2088	19.9126
	2.2188	19.9745
	2.2288	20.0389
	2.2388	20.1748
	2.2488	20.2583
	2.2588	20.3746
	2.2688	20.5262
	2.2788	20.779
	2.2888	21.2472
	2.2988	21.8948
	2.3088	22.621
	2.3188	23.3582
	2.3288	24.041
	2.3388	24.6686
	2.34872	25.2303
	2.35872	25.75
	2.36872	26.2373
	2.37872	26.6799
	2.38872	27.1004
	2.39872	27.4862
	2.40872	27.8495
	2.41872	28.1924
	2.42872	28.5104
	2.43872	28.8199
	2.44872	29.1041
	2.45872	29.3683
	2.46872	29.6158
	2.47872	29.8556
	2.48864	30.0792
	2.49864	30.2919
	2.50864	30.4965
	2.51864	30.6929
	2.52864	30.8846
	2.53864	31.072
	2.54864	31.2504
	2.55864	31.4263
	2.56864	31.5999
	2.57864	31.7644
	2.58864	31.9251
	2.59864	32.0844
	2.60864	32.2374
	2.61864	32.3819
	2.62864	32.5288
	2.63857	32.667
	2.64856	32.8082
	2.65856	32.9431
	2.66856	33.0776
	2.67857	33.2016
	2.68857	33.3341
	2.69856	33.4605
	2.70856	33.5892
	2.71856	33.7075
	2.72857	33.8339
	2.73857	33.9545
	2.74856	34.0852
	2.75856	34.191
	2.76857	34.305
	2.77849	34.4161
	2.78849	34.5229
	2.79849	34.645
	2.80849	34.7384
	2.81849	34.8405
	2.82849	34.932
	2.83849	35.0241
	2.84849	35.1132
	2.85849	35.2
	2.86849	35.2882
	2.87849	35.3712
	2.88849	35.4589
	2.89849	35.5295
	2.90849	35.5886
	2.91841	35.6525
	2.92841	35.7155
	2.93841	35.7708
	2.94841	35.8309
	2.95841	35.8819
	2.96841	35.9329
	2.97841	35.9839
	2.98841	36.0249
	2.99841	36.0731
	2.98841	35.9711
	2.97841	35.891
	2.96841	35.8137
	2.95841	35.7498
	2.94841	35.6802
	2.93841	35.613
	2.92841	35.5414
	2.91841	35.4823
	2.90849	35.4012
	2.89849	35.3207
	2.88849	35.251
	2.87849	35.1786
	2.86849	35.0884
	2.85849	35.0102
	2.84849	34.9254
	2.83849	34.8448
	2.82849	34.7265
	2.81849	34.6383
	2.80849	34.5444
	2.79849	34.4423
	2.78849	34.3336
	2.77849	34.2282
	2.76857	34.1181
	2.75856	34.0036
	2.74856	33.8782
	2.73857	33.7743
	2.72857	33.6469
	2.71856	33.522
	2.70856	33.3842
	2.69856	33.2497
	2.68857	33.1239
	2.67857	32.9875
	2.66856	32.8497
	2.65856	32.7052
	2.64856	32.5664
	2.63857	32.4296
	2.62864	32.276
	2.61864	32.1254
	2.60864	31.9914
	2.59864	31.823
	2.58864	31.6638
	2.57864	31.5107
	2.56864	31.361
	2.55864	31.1865
	2.54864	31.0324
	2.53864	30.8732
	2.52864	30.6929
	2.51864	30.5318
	2.50864	30.372
	2.49864	30.1961
	2.48864	30.0153
	2.47872	29.8423
	2.46872	29.6591
	2.45872	29.4875
	2.44872	29.313
	2.43872	29.1494
	2.42872	28.9358
	2.41872	28.7756
	2.40872	28.5762
	2.39872	28.3631
	2.38872	28.1652
	2.37872	27.9654
	2.36872	27.7747
	2.35872	27.5639
	2.34872	27.3574
	2.3388	27.1443
	2.3288	26.9302
	2.3188	26.7156
	2.3088	26.5072
	2.2988	26.2874
	2.2888	26.0719
	2.2788	25.8502
	2.2688	25.6256
	2.2588	25.4024
	2.2488	25.1673
	2.2388	24.9337
	2.2288	24.701
	2.2188	24.463
	2.2088	24.2208
	2.19888	23.9843
	2.18888	23.7411
	2.17888	23.4946
	2.16888	23.2495
	2.15888	23.0072
	2.14888	22.766
	2.13888	22.5161
	2.12888	22.2729
	2.11888	22.0288
	2.10888	21.788
	2.09888	21.5534
	2.08887	21.3211
	2.07888	21.1004
	2.06888	20.8772
	2.05895	20.6655
	2.04895	20.4614
	2.03895	20.264
	2.02895	20.0837
	2.01895	19.9078
	2.00895	19.7395
	1.99895	19.5797
	1.98895	19.4305
	1.97895	19.296
	1.96895	19.1696
	1.95895	19.0562
	1.94895	18.9555
	1.93895	18.8587
	1.92895	18.7782
	1.91903	18.7023
	1.90903	18.6394
	1.89903	18.5779
	1.88903	18.5378
	1.87903	18.5106
	1.86903	18.4844
	1.85903	18.4544
	1.84903	18.4262
	1.83903	18.3976
	1.82903	18.3976
	1.81903	18.3867
	1.80903	18.3857
	1.79903	18.3867
	1.78903	18.3838
	1.77903	18.3943
	1.76911	18.4
	1.75911	18.4029
	1.74911	18.4053
	1.73911	18.41
	1.72911	18.4167
	1.71911	18.4191
	1.70911	18.42
	1.69911	18.4291
	1.68911	18.4334
	1.67911	18.4391
	1.66911	18.4382
	1.65911	18.4425
	1.64911	18.4367
	1.63911	18.4406
	1.62919	18.4429
	1.61919	18.4258
	1.60919	18.4286
	1.59919	18.4096
	1.58919	18.3967
	1.57919	18.4034
	1.56919	18.3776
	1.55919	18.3576
	1.54919	18.3328
	1.53919	18.3171
	1.52919	18.2946
	1.51919	18.2651
	1.50919	18.2517
	1.49919	18.2188
	1.48926	18.1907
	1.47926	18.1649
	1.46926	18.1392
	1.45926	18.112
	1.44926	18.0743
	1.43926	18.0281
	1.42926	17.9861
	1.41926	17.9485
	1.40926	17.9008
	1.39926	17.8574
	1.38926	17.8016
	1.37926	17.7472
	1.36926	17.6943
	1.35926	17.6275
	1.34934	17.5708
	1.33934	17.5064
	1.32934	17.4349
	1.31934	17.3743
	1.30934	17.2985
	1.29934	17.2308
	1.28934	17.155
	1.27934	17.0992
	1.26934	16.9938
	1.25934	16.9266
	1.24934	16.8069
	1.23934	16.7134
	1.22934	16.6014
	1.21934	16.4912
	1.20934	16.3811
	1.19942	16.2471
	1.18942	16.0983
	1.17942	15.9314
	1.16942	15.7631
	1.15942	15.5857
	1.14942	15.3764
	1.13942	15.1613
	1.12942	14.9325
	1.11942	14.6993
	1.10942	14.427
	1.09942	14.1409
	1.08942	13.8386
	1.07942	13.5167
	1.06942	13.1534
	1.0595	12.7862
	1.0495	12.3981
	1.0395	11.9918
	1.0295	11.565
	1.0195	11.1258
	1.0095	10.679
	0.9995	10.2189
	0.9895	9.7473
	0.9795	9.27285
	0.9695	8.79839
	0.9595	8.31727
	0.9495	7.83661
	0.9395	7.36168
	0.9295	6.89581
	0.91957	6.44329
	0.90957	5.99887
	0.89957	5.56733
	0.88957	5.15296
	0.87957	4.76148
	0.86957	4.38334
	0.85957	4.02047
	0.84957	3.68048
	0.83957	3.35814
	0.82957	3.0582
	0.81957	2.77544
	0.80957	2.51175
	0.79957	2.26761
	0.78957	2.04397
	0.77965	1.83416
	0.76965	1.64295
	0.75965	1.46699
	0.74965	1.30535
	0.73965	1.15991
	0.72965	1.02544
	0.71965	0.90337
	0.70965	0.79275
	0.69965	0.69309
	0.68965	0.60248
	0.67965	0.52047
	0.66965	0.44608
	0.65965	0.37932
	0.64965	0.31924
	0.63973	0.26536
	0.62973	0.21672
	0.61973	0.17381
	0.60973	0.13518
	0.59973	0.10085
	0.58973	0.07033
	0.57973	0.04315
	0.56973	0.01979
	0.55973	-0.000238419
	0.54973	-0.01884
	0.53973	-0.03457
	0.52973	-0.0484
	0.51973	-0.0608
	0.50973	-0.07176
	0.49973	-0.0813
	0.48981	-0.08988
	0.47981	-0.09751
	0.46981	-0.10514
	0.45981	-0.11182
	0.44981	-0.11849
	0.43981	-0.12469
	0.42981	-0.13089
	0.41981	-0.13661
	0.40981	-0.14234
	0.39981	-0.14806
	0.38981	-0.1533
	0.37981	-0.15807
	0.36981	-0.16284
	0.35981	-0.16761
	0.34988	-0.1719
	0.33988	-0.17619
	0.32989	-0.18048
	0.31988	-0.1843
	0.30988	-0.18811
	0.29988	-0.19193
	0.28988	-0.19574
	0.27988	-0.19956
	0.26988	-0.20289
	0.25988	-0.20671
	0.24988	-0.21005
	0.23988	-0.21339
	0.22988	-0.2172
	0.21988	-0.22101
	0.20996	-0.22483
	0.19996	-0.22864
	0.18996	-0.23294
	0.17996	-0.23818
	0.16996	-0.24343
	0.15996	-0.24962
	0.14996	-0.2563
	0.13996	-0.26393
	0.12996	-0.27204
	0.11996	-0.28157
	0.10996	-0.29206
	0.09996	-0.30398
	0.08996	-0.31686
	0.07996	-0.33069
	0.07004	-0.34642
	0.06004	-0.36264
	0.05004	-0.38075
	0.04004	-0.39935
	0.03004	-0.41986
	0.02004	-0.44084
	0.01004	-0.46277

## Sheet: Figure 5a
Figure 5a
	BE	Intensity	BE	Intensity
	1398	2799.41	1398	2677.03
	1397.6	3019.33	1397.6	2766.93
	1397.2	2915.9	1397.2	2748.71
	1396.8	2858.91	1396.8	2843.5
	1396.4	2847.25	1396.4	2627.75
	1396	2917.94	1396	2671.43
	1395.6	2892.22	1395.6	2637.42
	1395.2	2979.54	1395.2	2639.43
	1394.8	2946.69	1394.8	2598.62
	1394.4	2817.76	1394.4	2665.29
	1394	2813.36	1394	2668.25
	1393.6	2860.27	1393.6	2704.73
	1393.2	2699.11	1393.2	2634.64
	1392.8	2863.59	1392.8	2479.58
	1392.4	2793.66	1392.4	2558.69
	1392	2897	1392	2502.55
	1391.6	2924.72	1391.6	2556.52
	1391.2	2680.92	1391.2	2535.54
	1390.8	2664.4	1390.8	2658.95
	1390.4	2741.96	1390.4	2621.99
	1390	2681.17	1390	2445.88
	1389.6	2750.61	1389.6	2419.92
	1389.2	2679.75	1389.2	2411.85
	1388.8	2697.06	1388.8	2475.52
	1388.4	2657.74	1388.4	2706.94
	1388	2672.78	1388	2577.1
	1387.6	2720.67	1387.6	2534.47
	1387.2	2714.13	1387.2	2495.32
	1386.8	2715.58	1386.8	2454.22
	1386.4	2654.15	1386.4	2571.95
	1386	2578.74	1386	2523.75
	1385.6	2650.04	1385.6	2494.85
	1385.2	2693.44	1385.2	2497.93
	1384.8	2635.32	1384.8	2651.8
	1384.4	2637.92	1384.4	2413.13
	1384	2616.54	1384	2375.8
	1383.6	2571.86	1383.6	2469.9
	1383.2	2621.05	1383.2	2493.02
	1382.8	2679.96	1382.8	2485.14
	1382.4	2640.64	1382.4	2524.99
	1382	2764.44	1382	2489.51
	1381.6	2614.87	1381.6	2380.9
	1381.2	2667.4	1381.2	2498.28
	1380.8	2515.59	1380.8	2511.98
	1380.4	2528.32	1380.4	2241.51
	1380	2577.16	1380	2235.49
	1379.6	2712.36	1379.6	2339.12
	1379.2	2736.32	1379.2	2397.22
	1378.8	2671.05	1378.8	2382.07
	1378.4	2600	1378.4	2524.49
	1378	2741.6	1378	2531.62
	1377.6	2650.22	1377.6	2415.89
	1377.2	2585.16	1377.2	2396.06
	1376.8	2567.76	1376.8	2460.58
	1376.4	2522.37	1376.4	2369.4
	1376	2712.41	1376	2407.32
	1375.6	2594.9	1375.6	2438.5
	1375.2	2493.26	1375.2	2408.71
	1374.8	2610.06	1374.8	2381.86
	1374.4	2502.76	1374.4	2390.96
	1374	2559.83	1374	2328.77
	1373.6	2497.31	1373.6	2269.23
	1373.2	2573.94	1373.2	2292.36
	1372.8	2768.72	1372.8	2386.76
	1372.4	2606.48	1372.4	2478.36
	1372	2583.01	1372	2380.99
	1371.6	2588.52	1371.6	2340.32
	1371.2	2546.2	1371.2	2339.54
	1370.8	2678.83	1370.8	2253.03
	1370.4	2753.14	1370.4	2430.67
	1370	2576.96	1370	2323
	1369.6	2494.09	1369.6	2303.53
	1369.2	2496.6	1369.2	2320.41
	1368.8	2528.08	1368.8	2241.36
	1368.4	2427.04	1368.4	2409.39
	1368	2512.4	1368	2340.49
	1367.6	2580.58	1367.6	2323.32
	1367.2	2452	1367.2	2332.56
	1366.8	2477.86	1366.8	2309.57
	1366.4	2281.37	1366.4	2230.56
	1366	2397.44	1366	2326.77
	1365.6	2509.82	1365.6	2373.99
	1365.2	2422	1365.2	2172.39
	1364.8	2385.02	1364.8	2359.59
	1364.4	2422.46	1364.4	2337.82
	1364	2455.18	1364	2239.73
	1363.6	2527.94	1363.6	2291.48
	1363.2	2516.76	1363.2	2296.13
	1362.8	2344.79	1362.8	2363.87
	1362.4	2398.3	1362.4	2290.72
	1362	2435.3	1362	2270.42
	1361.6	2341.71	1361.6	2228.04
	1361.2	2271.91	1361.2	2296.21
	1360.8	2260.36	1360.8	2180.94
	1360.4	2250.15	1360.4	2251.8
	1360	2481.69	1360	2242.32
	1359.6	2454.07	1359.6	2267.43
	1359.2	2390	1359.2	2219.31
	1358.8	2254.41	1358.8	2281.23
	1358.4	2372.26	1358.4	2084.33
	1358	2385.97	1358	2325.46
	1357.6	2473	1357.6	2271.61
	1357.2	2413.92	1357.2	2275.87
	1356.8	2279.5	1356.8	2229.46
	1356.4	2358.26	1356.4	2149.92
	1356	2360.89	1356	2239.73
	1355.6	2306.07	1355.6	2214.71
	1355.2	2234.66	1355.2	2230.76
	1354.8	2372.34	1354.8	2266.86
	1354.4	2423.84	1354.4	2172.35
	1354	2350.38	1354	2283.4
	1353.6	2405.19	1353.6	2324.17
	1353.2	2416.56	1353.2	2193.14
	1352.8	2344.07	1352.8	2171.25
	1352.4	2366.17	1352.4	2132.81
	1352	2408.38	1352	2194.89
	1351.6	2391.6	1351.6	2252.77
	1351.2	2357.37	1351.2	2264.54
	1350.8	2341.4	1350.8	2237.72
	1350.4	2313.04	1350.4	2248.87
	1350	2420.96	1350	2257.43
	1349.6	2420.73	1349.6	2286.87
	1349.2	2276.9	1349.2	2216.68
	1348.8	2311.16	1348.8	2278.9
	1348.4	2195.88	1348.4	2133.07
	1348	2307.87	1348	2112.17
	1347.6	2300.04	1347.6	2167.01
	1347.2	2294.62	1347.2	2133.26
	1346.8	2190.93	1346.8	2141.44
	1346.4	2385.87	1346.4	2080.18
	1346	2385.49	1346	2224.08
	1345.6	2335.11	1345.6	2167.36
	1345.2	2315.99	1345.2	2093.37
	1344.8	2373.23	1344.8	2112.73
	1344.4	2382.24	1344.4	2209.96
	1344	2217.46	1344	2107.61
	1343.6	2279.61	1343.6	2153.93
	1343.2	2275.05	1343.2	2125.92
	1342.8	2389.77	1342.8	2181.79
	1342.4	2354.23	1342.4	2130.8
	1342	2190.58	1342	2081
	1341.6	2235.17	1341.6	2170.07
	1341.2	2145.26	1341.2	2215.78
	1340.8	2195.56	1340.8	2160.5
	1340.4	2231.91	1340.4	2111.96
	1340	2111.41	1340	2026.96
	1339.6	2125.56	1339.6	2059.5
	1339.2	2220.66	1339.2	2044.5
	1338.8	2200.44	1338.8	2093.07
	1338.4	2299.06	1338.4	2205.65
	1338	2414.6	1338	2215.24
	1337.6	2199.01	1337.6	1968.29
	1337.2	2266.45	1337.2	1966.06
	1336.8	2400.63	1336.8	1985.25
	1336.4	2236	1336.4	2016.65
	1336	2236.79	1336	2080.3
	1335.6	2344.77	1335.6	1991.25
	1335.2	2257.66	1335.2	2103.81
	1334.8	2216.65	1334.8	2091.07
	1334.4	2173.88	1334.4	2092.45
	1334	2190.61	1334	2085.27
	1333.6	2162.87	1333.6	2126.2
	1333.2	2240.89	1333.2	2199.58
	1332.8	2132.39	1332.8	2188.27
	1332.4	2175.18	1332.4	2050.46
	1332	2130.43	1332	2123.9
	1331.6	2107.11	1331.6	2065.39
	1331.2	1978.79	1331.2	2097.88
	1330.8	2162.08	1330.8	2111.69
	1330.4	2152.12	1330.4	2068.57
	1330	2279.7	1330	2139.46
	1329.6	2207.04	1329.6	1985.09
	1329.2	2137.52	1329.2	2095.91
	1328.8	2087.08	1328.8	2025.15
	1328.4	2188.46	1328.4	1956.77
	1328	2444.02	1328	2065.73
	1327.6	2309.8	1327.6	2196.32
	1327.2	2182.9	1327.2	2098.49
	1326.8	2158.64	1326.8	2085.49
	1326.4	2267.34	1326.4	2101.16
	1326	2403.96	1326	1916.74
	1325.6	2251.05	1325.6	1959.87
	1325.2	2096.59	1325.2	1989.02
	1324.8	2081.56	1324.8	1930.79
	1324.4	2112.82	1324.4	1991.28
	1324	2212.89	1324	2002.02
	1323.6	2310.18	1323.6	2056.25
	1323.2	2320.04	1323.2	2130.65
	1322.8	2156.17	1322.8	2021.94
	1322.4	2197.87	1322.4	1921.39
	1322	2205.86	1322	1975.25
	1321.6	2139.89	1321.6	1963.8
	1321.2	2079.11	1321.2	1968.48
	1320.8	2258.6	1320.8	2063.45
	1320.4	2142.8	1320.4	1987.74
	1320	2073.64	1320	2002.53
	1319.6	2225.76	1319.6	2005.52
	1319.2	2145.02	1319.2	2012.63
	1318.8	2210.24	1318.8	2018.96
	1318.4	2118.7	1318.4	1936.23
	1318	2053.46	1318	1883.63
	1317.6	2122.76	1317.6	2044.99
	1317.2	2193.98	1317.2	1997.26
	1316.8	2149.83	1316.8	1929.78
	1316.4	1998.85	1316.4	2011.2
	1316	2092.73	1316	1972.54
	1315.6	2126.33	1315.6	2068.94
	1315.2	2018.18	1315.2	2077.32
	1314.8	1994.19	1314.8	1974.4
	1314.4	2063.5	1314.4	1974.3
	1314	2132.54	1314	2056.48
	1313.6	2170.33	1313.6	1957.57
	1313.2	2074.78	1313.2	1986.83
	1312.8	2126	1312.8	2043.81
	1312.4	2035.92	1312.4	2114.71
	1312	2011.48	1312	2070.84
	1311.6	2063.18	1311.6	2019.02
	1311.2	2023.36	1311.2	2003.07
	1310.8	2175.25	1310.8	1882.53
	1310.4	2147.68	1310.4	1863.84
	1310	2064.6	1310	1902.62
	1309.6	1955.02	1309.6	1899.55
	1309.2	2018.34	1309.2	1944.06
	1308.8	2056.08	1308.8	1994.86
	1308.4	2047.41	1308.4	1888.76
	1308	1987.44	1308	1965.69
	1307.6	2172.02	1307.6	1952.8
	1307.2	2134.54	1307.2	1948.13
	1306.8	2097.6	1306.8	1869.45
	1306.4	2106.86	1306.4	1777.11
	1306	1963.54	1306	1973.22
	1305.6	2006.65	1305.6	2021.06
	1305.2	2101.45	1305.2	1976.29
	1304.8	2137.85	1304.8	2038.48
	1304.4	1940	1304.4	2047.76
	1304	2230.36	1304	2079.94
	1303.6	2238.26	1303.6	1971.13
	1303.2	2056.51	1303.2	2024.85
	1302.8	1984.56	1302.8	1900.68
	1302.4	1961.45	1302.4	1938.69
	1302	2022.94	1302	1976.99
	1301.6	1916.97	1301.6	1813.13
	1301.2	1992.52	1301.2	2038.18
	1300.8	2006.76	1300.8	1917.21
	1300.4	2004.43	1300.4	1951.25
	1300	2142.59	1300	1915.52
	1299.6	1991.75	1299.6	1935.07
	1299.2	2092.57	1299.2	1905.66
	1298.8	2059.91	1298.8	1853.69
	1298.4	1921.73	1298.4	1856.77
	1298	1947.84	1298	1962.94
	1297.6	1937.48	1297.6	1946.83
	1297.2	1862.63	1297.2	1909.56
	1296.8	1971.4	1296.8	1861.22
	1296.4	2068.19	1296.4	1936.53
	1296	1898.46	1296	1895.19
	1295.6	1942.85	1295.6	1994.28
	1295.2	1899.16	1295.2	2040.09
	1294.8	2078.96	1294.8	2038.39
	1294.4	2086	1294.4	1940.46
	1294	2050.7	1294	1949.9
	1293.6	1971.78	1293.6	1929.95
	1293.2	1949.68	1293.2	1840.02
	1292.8	2047.46	1292.8	1814.55
	1292.4	2036.43	1292.4	1873.22
	1292	2029.62	1292	1897.82
	1291.6	1974.84	1291.6	1970.59
	1291.2	1920.96	1291.2	1997.61
	1290.8	1869.48	1290.8	1928.9
	1290.4	1959.65	1290.4	1937.36
	1290	1970.94	1290	1900.87
	1289.6	2030.69	1289.6	1837.44
	1289.2	2134.74	1289.2	1903.02
	1288.8	1976.81	1288.8	1843.88
	1288.4	1981.64	1288.4	1881.46
	1288	2052.52	1288	1949.22
	1287.6	2061.1	1287.6	1975
	1287.2	2111.64	1287.2	1889.13
	1286.8	1998.15	1286.8	1857.6
	1286.4	2069.73	1286.4	1945.05
	1286	1959.46	1286	1904.38
	1285.6	1977.57	1285.6	1901.88
	1285.2	1897.2	1285.2	1765.94
	1284.8	1904.29	1284.8	1780.76
	1284.4	1929.88	1284.4	1846.3
	1284	1924.75	1284	1860.25
	1283.6	2027.13	1283.6	1825.26
	1283.2	2043.23	1283.2	1818.79
	1282.8	2029	1282.8	1823.1
	1282.4	2007.98	1282.4	1936.23
	1282	2056.47	1282	1992.73
	1281.6	2085.4	1281.6	1914.27
	1281.2	2055.65	1281.2	1868.53
	1280.8	2127.97	1280.8	1952.58
	1280.4	2210.23	1280.4	1890.73
	1280	2196.08	1280	1867.71
	1279.6	2123.45	1279.6	1823.93
	1279.2	2061.78	1279.2	1772.73
	1278.8	1973.4	1278.8	1880.54
	1278.4	1985.71	1278.4	1793.37
	1278	1941.5	1278	1854.24
	1277.6	1982.84	1277.6	1918.13
	1277.2	2008.41	1277.2	1873.55
	1276.8	2061.64	1276.8	1835.74
	1276.4	2077.11	1276.4	1873.33
	1276	1962.84	1276	1800.37
	1275.6	2049.44	1275.6	1878.94
	1275.2	2201.06	1275.2	1903.39
	1274.8	1958.23	1274.8	1962.94
	1274.4	1917.48	1274.4	1996.94
	1274	1876.29	1274	2022.99
	1273.6	1993.92	1273.6	1958.46
	1273.2	1926.87	1273.2	1828.69
	1272.8	1864.57	1272.8	1876.42
	1272.4	2056.19	1272.4	1809.97
	1272	2012.18	1272	1877.86
	1271.6	2010.93	1271.6	1767.62
	1271.2	2048.38	1271.2	1874.55
	1270.8	1984.48	1270.8	1915.3
	1270.4	2028.32	1270.4	1844.69
	1270	2000.12	1270	1794.66
	1269.6	2173.18	1269.6	1895.83
	1269.2	2043.19	1269.2	1944.45
	1268.8	1898.02	1268.8	1871.23
	1268.4	1903.06	1268.4	1790.36
	1268	1960.39	1268	1820.31
	1267.6	1992.1	1267.6	1809.78
	1267.2	1957.83	1267.2	1861.17
	1266.8	1902.27	1266.8	1890.7
	1266.4	2021.38	1266.4	1902.24
	1266	1985.33	1266	1851.97
	1265.6	1877.73	1265.6	1926.74
	1265.2	1878	1265.2	1878.42
	1264.8	1941.24	1264.8	1882.54
	1264.4	2030.06	1264.4	1966.62
	1264	1922.63	1264	1745.21
	1263.6	1927.02	1263.6	1810.89
	1263.2	2010.7	1263.2	1883.13
	1262.8	1987.3	1262.8	1903.33
	1262.4	1893.96	1262.4	1916.93
	1262	2090.88	1262	1773.88
	1261.6	2009.45	1261.6	1871.76
	1261.2	2074.7	1261.2	1850.04
	1260.8	2158.26	1260.8	1891.5
	1260.4	2058.66	1260.4	1835.9
	1260	1931.31	1260	1790.18
	1259.6	2003.44	1259.6	1846.79
	1259.2	1938.1	1259.2	1845.27
	1258.8	1999.5	1258.8	1902.28
	1258.4	2069.45	1258.4	1944.89
	1258	2116.47	1258	1893.15
	1257.6	2022.3	1257.6	1847.75
	1257.2	1955.44	1257.2	1963.6
	1256.8	2041.67	1256.8	1783.15
	1256.4	2044.75	1256.4	1907.6
	1256	1997.96	1256	1841.17
	1255.6	2057.04	1255.6	1876.35
	1255.2	2106.48	1255.2	2005.98
	1254.8	2015.26	1254.8	1891.12
	1254.4	1991.75	1254.4	2006.58
	1254	1966.87	1254	1994.24
	1253.6	1944.34	1253.6	1897.78
	1253.2	2038.32	1253.2	1832.45
	1252.8	2043.49	1252.8	1859.86
	1252.4	1986.53	1252.4	1938.47
	1252	2051.56	1252	1862.5
	1251.6	1986.06	1251.6	1828.58
	1251.2	1940.51	1251.2	1868.89
	1250.8	2028.52	1250.8	1867.72
	1250.4	2046.73	1250.4	1925.41
	1250	2042.03	1250	1874.7
	1249.6	2024.54	1249.6	1862.9
	1249.2	2063.48	1249.2	1844.13
	1248.8	2001.9	1248.8	1767.15
	1248.4	2000.85	1248.4	1842.81
	1248	2115.68	1248	1909.53
	1247.6	2176.65	1247.6	2074.24
	1247.2	2067.67	1247.2	2009.83
	1246.8	2031.61	1246.8	2053.82
	1246.4	2043.57	1246.4	1972.31
	1246	1953.26	1246	2082.06
	1245.6	1938.59	1245.6	2017.87
	1245.2	2041.89	1245.2	2013.26
	1244.8	2127.81	1244.8	1956.94
	1244.4	2006.1	1244.4	1955.35
	1244	1956.01	1244	2043.18
	1243.6	2169.08	1243.6	1879.97
	1243.2	2038.63	1243.2	1940.51
	1242.8	2013.05	1242.8	1964.05
	1242.4	2013.76	1242.4	1987.71
	1242	2039.14	1242	1865.25
	1241.6	2066.22	1241.6	1959.78
	1241.2	2172.74	1241.2	2037.24
	1240.8	2209.49	1240.8	1957.25
	1240.4	2002	1240.4	2052.71
	1240	1966.1	1240	2000.69
	1239.6	1996.47	1239.6	1908.67
	1239.2	2062.07	1239.2	1868.47
	1238.8	2009.07	1238.8	1905.66
	1238.4	2087.23	1238.4	1959.68
	1238	2020.72	1238	1929.03
	1237.6	2081.65	1237.6	1924.46
	1237.2	2099.52	1237.2	1969.1
	1236.8	2148.4	1236.8	1989
	1236.4	2171.3	1236.4	1941.96
	1236	2042.96	1236	1895.93
	1235.6	2003.16	1235.6	1922.23
	1235.2	2078.84	1235.2	1999.05
	1234.8	2009.25	1234.8	2032.63
	1234.4	2143.83	1234.4	1979.68
	1234	2106.38	1234	1976.12
	1233.6	2069.8	1233.6	1996.05
	1233.2	2110.28	1233.2	1941.02
	1232.8	2146.3	1232.8	1860.84
	1232.4	2177.41	1232.4	1945.51
	1232	2106.78	1232	2009.14
	1231.6	2079.84	1231.6	2050.09
	1231.2	2165.79	1231.2	2052.81
	1230.8	2257.8	1230.8	2044.39
	1230.4	2333.34	1230.4	1974.28
	1230	2279.75	1230	2039.04
	1229.6	2191.19	1229.6	2107.81
	1229.2	2194.95	1229.2	2011.19
	1228.8	2328	1228.8	2045.5
	1228.4	2375.52	1228.4	2035.41
	1228	2243.08	1228	2078.2
	1227.6	2121.44	1227.6	2194.68
	1227.2	2063.96	1227.2	2141.82
	1226.8	2206.96	1226.8	2171.83
	1226.4	2241.55	1226.4	2081.64
	1226	2393.23	1226	2126.89
	1225.6	2290.57	1225.6	2033.88
	1225.2	2332.45	1225.2	2059.87
	1224.8	2275.73	1224.8	2134.53
	1224.4	2353.26	1224.4	2063.03
	1224	2403.83	1224	2088.66
	1223.6	2411.56	1223.6	2107.42
	1223.2	2194.15	1223.2	2025.45
	1222.8	2276.15	1222.8	2069.44
	1222.4	2372.68	1222.4	2084.78
	1222	2221.48	1222	2037.88
	1221.6	2242.56	1221.6	2185
	1221.2	2249.39	1221.2	2214.98
	1220.8	2216.28	1220.8	2148.09
	1220.4	2197.57	1220.4	2094.33
	1220	2245.44	1220	1983.28
	1219.6	2219.76	1219.6	1935.64
	1219.2	2207.41	1219.2	1832.63
	1218.8	2161.55	1218.8	1872.01
	1218.4	2064.41	1218.4	1890.08
	1218	1971.83	1218	1996.83
	1217.6	1930.25	1217.6	1974.35
	1217.2	2026.1	1217.2	1790.8
	1216.8	2079.54	1216.8	1702.17
	1216.4	1990.03	1216.4	1735.63
	1216	1996.99	1216	1721.09
	1215.6	1867.35	1215.6	1661.93
	1215.2	1963.03	1215.2	1601.91
	1214.8	1812.42	1214.8	1523.45
	1214.4	1818.39	1214.4	1604.08
	1214	1799.83	1214	1559.15
	1213.6	1693.49	1213.6	1437.29
	1213.2	1735.46	1213.2	1429.15
	1212.8	1704.42	1212.8	1400.12
	1212.4	1549.28	1212.4	1386.58
	1212	1661.2	1212	1398.98
	1211.6	1633.96	1211.6	1369.93
	1211.2	1576.87	1211.2	1332.63
	1210.8	1636.92	1210.8	1324.22
	1210.4	1590.24	1210.4	1287.71
	1210	1612.2	1210	1184.75
	1209.6	1535.87	1209.6	1146.96
	1209.2	1405.48	1209.2	1137.37
	1208.8	1422.75	1208.8	1196.83
	1208.4	1561.1	1208.4	1198.33
	1208	1503.03	1208	1161.15
	1207.6	1452.16	1207.6	1079.43
	1207.2	1522.52	1207.2	1142.42
	1206.8	1580.94	1206.8	1064.68
	1206.4	1562.68	1206.4	1104.23
	1206	1436.11	1206	1188.91
	1205.6	1476.46	1205.6	1094.51
	1205.2	1428.96	1205.2	1050.38
	1204.8	1502.5	1204.8	1085.58
	1204.4	1506.08	1204.4	1152.49
	1204	1469.87	1204	1118.16
	1203.6	1542.76	1203.6	1119.12
	1203.2	1458.89	1203.2	1115.13
	1202.8	1357.23	1202.8	1048.77
	1202.4	1450.09	1202.4	1054.1
	1202	1465.73	1202	1008.75
	1201.6	1492.9	1201.6	1078.41
	1201.2	1474.58	1201.2	1082.06
	1200.8	1471.12	1200.8	1121.15
	1200.4	1466.52	1200.4	1084.69
	1200	1518.6	1200	1104.69
	1199.6	1455.15	1199.6	1067.44
	1199.2	1430.72	1199.2	992.013
	1198.8	1471.52	1198.8	1039.18
	1198.4	1394.65	1198.4	1058.08
	1198	1371	1198	1054.02
	1197.6	1557.26	1197.6	1026.74
	1197.2	1427.88	1197.2	1012.49
	1196.8	1477.53	1196.8	992.503
	1196.4	1488.03	1196.4	1141.47
	1196	1359.98	1196	1102.14
	1195.6	1363.16	1195.6	1077.15
	1195.2	1334.16	1195.2	1018.49
	1194.8	1365	1194.8	1077.78
	1194.4	1486.88	1194.4	1074.22
	1194	1579.99	1194	1098.26
	1193.6	1642.22	1193.6	1121.35
	1193.2	1668.6	1193.2	1036.62
	1192.8	1465.32	1192.8	1057.98
	1192.4	1361.22	1192.4	1035.56
	1192	1365.81	1192	967.133
	1191.6	1435.12	1191.6	949.2
	1191.2	1434.38	1191.2	1093.56
	1190.8	1487.3	1190.8	1054.12
	1190.4	1474.87	1190.4	1040.91
	1190	1455.04	1190	1127.43
	1189.6	1345	1189.6	1101.34
	1189.2	1370.12	1189.2	989.187
	1188.8	1394.44	1188.8	1075.41
	1188.4	1393.75	1188.4	982.267
	1188	1448.09	1188	1017.4
	1187.6	1481.56	1187.6	1140.47
	1187.2	1457.26	1187.2	1051.36
	1186.8	1475.39	1186.8	1060.85
	1186.4	1408.91	1186.4	1049.33
	1186	1351.92	1186	1000.27
	1185.6	1361.48	1185.6	994.073
	1185.2	1418.08	1185.2	1035.64
	1184.8	1469.88	1184.8	1071.65
	1184.4	1512.48	1184.4	1025.22
	1184	1465.07	1184	1017.07
	1183.6	1449.24	1183.6	1069.02
	1183.2	1540.04	1183.2	1039.11
	1182.8	1526.54	1182.8	1074.01
	1182.4	1499.83	1182.4	1046.97
	1182	1438.32	1182	1006.16
	1181.6	1487.06	1181.6	1086.23
	1181.2	1419.62	1181.2	1102.88
	1180.8	1521.33	1180.8	944.34
	1180.4	1568.22	1180.4	1131.72
	1180	1519.37	1180	1005.28
	1179.6	1563.92	1179.6	1068.42
	1179.2	1609	1179.2	1085.48
	1178.8	1559.83	1178.8	1022.96
	1178.4	1483.01	1178.4	1085.7
	1178	1409.66	1178	1076.61
	1177.6	1482.7	1177.6	1084.99
	1177.2	1567.95	1177.2	1155.35
	1176.8	1450.14	1176.8	1064.49
	1176.4	1423.43	1176.4	1100.72
	1176	1387.24	1176	1145.75
	1175.6	1381.42	1175.6	1121.53
	1175.2	1490.68	1175.2	1103.53
	1174.8	1486.26	1174.8	1086.83
	1174.4	1525.55	1174.4	1034.28
	1174	1469.15	1174	1010.73
	1173.6	1424.38	1173.6	1017.11
	1173.2	1438.23	1173.2	1041.94
	1172.8	1530.38	1172.8	1014.87
	1172.4	1514.83	1172.4	1037.55
	1172	1510.74	1172	1036.32
	1171.6	1581.4	1171.6	1127.55
	1171.2	1461.82	1171.2	1077.02
	1170.8	1589.18	1170.8	1125.23
	1170.4	1462.18	1170.4	1108.59
	1170	1509.5	1170	1044.82
	1169.6	1552.44	1169.6	1054.93
	1169.2	1396.73	1169.2	1038.55
	1168.8	1434.18	1168.8	1138.27
	1168.4	1528.9	1168.4	1082.37
	1168	1420.92	1168	993.453
	1167.6	1551.22	1167.6	1007.73
	1167.2	1433.41	1167.2	1028.12
	1166.8	1432.52	1166.8	1099.49
	1166.4	1449.68	1166.4	1093.19
	1166	1511.65	1166	1152.37
	1165.6	1481.39	1165.6	1102.67
	1165.2	1372.94	1165.2	1053.62
	1164.8	1392.32	1164.8	1065.06
	1164.4	1480.2	1164.4	1066.99
	1164	1458.87	1164	1044.3
	1163.6	1455.01	1163.6	1006.87
	1163.2	1425.82	1163.2	991.213
	1162.8	1464.97	1162.8	995.253
	1162.4	1517.34	1162.4	1105.7
	1162	1472.6	1162	1147.1
	1161.6	1514.92	1161.6	1017.43
	1161.2	1466.79	1161.2	1056.46
	1160.8	1453.89	1160.8	1075.56
	1160.4	1490.42	1160.4	1134.43
	1160	1538.29	1160	1140.99
	1159.6	1519.54	1159.6	1025.21
	1159.2	1525.05	1159.2	1035.27
	1158.8	1521.17	1158.8	1084.69
	1158.4	1531.93	1158.4	1171.53
	1158	1547.51	1158	1059
	1157.6	1540.88	1157.6	1016.4
	1157.2	1621.82	1157.2	1071.45
	1156.8	1546.35	1156.8	1049.11
	1156.4	1445.67	1156.4	1042.37
	1156	1400.19	1156	1104.25
	1155.6	1478.15	1155.6	1102.2
	1155.2	1450.82	1155.2	1134.64
	1154.8	1522.12	1154.8	1129.92
	1154.4	1497.06	1154.4	1026.04
	1154	1493.88	1154	1086.79
	1153.6	1514.11	1153.6	1035.18
	1153.2	1529.97	1153.2	1028.77
	1152.8	1439.89	1152.8	1109.72
	1152.4	1554.67	1152.4	1033.51
	1152	1563.27	1152	1043.04
	1151.6	1506.48	1151.6	1054.98
	1151.2	1550.36	1151.2	1085.68
	1150.8	1557.86	1150.8	1089.01
	1150.4	1493.09	1150.4	1102.77
	1150	1475.43	1150	1131.43
	1149.6	1534.43	1149.6	1127.94
	1149.2	1602.27	1149.2	1080.53
	1148.8	1567.31	1148.8	1183.24
	1148.4	1615.34	1148.4	1166.46
	1148	1574.61	1148	1091.42
	1147.6	1610.43	1147.6	1084.17
	1147.2	1542.22	1147.2	1074.43
	1146.8	1577.88	1146.8	1093.95
	1146.4	1657.48	1146.4	1121.22
	1146	1520.8	1146	1039.11
	1145.6	1453.04	1145.6	1042.01
	1145.2	1464.02	1145.2	1083.27
	1144.8	1541.94	1144.8	1088.74
	1144.4	1558.5	1144.4	1110.45
	1144	1626.38	1144	1102.34
	1143.6	1532.07	1143.6	1020.15
	1143.2	1551.09	1143.2	1038.04
	1142.8	1529.84	1142.8	1108.82
	1142.4	1529.24	1142.4	1145.82
	1142	1515.2	1142	1147.8
	1141.6	1586.48	1141.6	1111.63
	1141.2	1632.81	1141.2	1148.84
	1140.8	1577.76	1140.8	1154.71
	1140.4	1543.01	1140.4	1135.99
	1140	1682.96	1140	1054.63
	1139.6	1552.9	1139.6	1120.39
	1139.2	1524.5	1139.2	1073.61
	1138.8	1569.4	1138.8	1210.21
	1138.4	1626.83	1138.4	1163.85
	1138	1522.13	1138	1076.86
	1137.6	1551.77	1137.6	1106.91
	1137.2	1507.27	1137.2	1148.31
	1136.8	1588.79	1136.8	1025.87
	1136.4	1641.88	1136.4	1105
	1136	1579.15	1136	1106.46
	1135.6	1584.72	1135.6	1185.53
	1135.2	1563.33	1135.2	1115.31
	1134.8	1581.5	1134.8	1064.56
	1134.4	1509.02	1134.4	1067.38
	1134	1518.33	1134	1111.73
	1133.6	1501.34	1133.6	1068.71
	1133.2	1500.62	1133.2	1133.89
	1132.8	1540.18	1132.8	1100.49
	1132.4	1549.2	1132.4	1026.47
	1132	1557.13	1132	1069.16
	1131.6	1530.27	1131.6	1069.4
	1131.2	1538.72	1131.2	1029.95
	1130.8	1530.02	1130.8	1162.21
	1130.4	1628.57	1130.4	1143.08
	1130	1659.27	1130	1065.17
	1129.6	1706.18	1129.6	1081.7
	1129.2	1618.14	1129.2	1099.29
	1128.8	1604.15	1128.8	1112.2
	1128.4	1605.87	1128.4	1096.19
	1128	1519.21	1128	1182.37
	1127.6	1558.47	1127.6	1140.71
	1127.2	1701.94	1127.2	1054.2
	1126.8	1579.37	1126.8	1121.87
	1126.4	1492.78	1126.4	1061.12
	1126	1532.41	1126	1099.05
	1125.6	1562.02	1125.6	1044.07
	1125.2	1613.45	1125.2	1063.31
	1124.8	1659.88	1124.8	1098.27
	1124.4	1676.06	1124.4	1014.39
	1124	1592.18	1124	1088.66
	1123.6	1632.65	1123.6	1168.98
	1123.2	1719.01	1123.2	1176.7
	1122.8	1654.19	1122.8	1139.26
	1122.4	1574.42	1122.4	1162.97
	1122	1563.7	1122	1122.96
	1121.6	1589.18	1121.6	1086.8
	1121.2	1621.8	1121.2	1188.15
	1120.8	1588.31	1120.8	1159.74
	1120.4	1596.34	1120.4	1056.64
	1120	1607.83	1120	1105.3
	1119.6	1658.18	1119.6	1152.06
	1119.2	1592.44	1119.2	1114.87
	1118.8	1603.91	1118.8	1029.29
	1118.4	1672.42	1118.4	1057.78
	1118	1574.45	1118	1097.87
	1117.6	1518.92	1117.6	1091.8
	1117.2	1560.06	1117.2	1151.17
	1116.8	1472.5	1116.8	1106.56
	1116.4	1543.89	1116.4	1114.13
	1116	1636.92	1116	1116.15
	1115.6	1673.15	1115.6	1137.13
	1115.2	1569.97	1115.2	1162.48
	1114.8	1634.13	1114.8	1156.69
	1114.4	1703.82	1114.4	1037.27
	1114	1645.79	1114	1073.35
	1113.6	1703.12	1113.6	1180.27
	1113.2	1615.69	1113.2	1136.57
	1112.8	1622.28	1112.8	1202.83
	1112.4	1715	1112.4	1136.07
	1112	1727.38	1112	1191.07
	1111.6	1628.97	1111.6	1139.03
	1111.2	1658.45	1111.2	1099.68
	1110.8	1660.43	1110.8	1170.64
	1110.4	1666.95	1110.4	1189.27
	1110	1660.15	1110	1101.22
	1109.6	1743.24	1109.6	1154.28
	1109.2	1744.75	1109.2	1121.38
	1108.8	1739.85	1108.8	1140.53
	1108.4	1648.76	1108.4	1139.42
	1108	1714.6	1108	1165.5
	1107.6	1656.02	1107.6	1161.58
	1107.2	1649.31	1107.2	1097.39
	1106.8	1747.14	1106.8	1077.35
	1106.4	1654.05	1106.4	1147.61
	1106	1497.45	1106	1123.22
	1105.6	1580.48	1105.6	1039.56
	1105.2	1568.66	1105.2	1167.54
	1104.8	1608.58	1104.8	1174.07
	1104.4	1700.87	1104.4	1113.33
	1104	1666.75	1104	1149.33
	1103.6	1646.61	1103.6	1106.71
	1103.2	1573.57	1103.2	1083.13
	1102.8	1578.48	1102.8	1106.69
	1102.4	1633.09	1102.4	1026.6
	1102	1631.78	1102	1069.15
	1101.6	1622.16	1101.6	1109.69
	1101.2	1738.28	1101.2	1131.24
	1100.8	1694.27	1100.8	1152.98
	1100.4	1731.61	1100.4	1153.73
	1100	1703.75	1100	1156.2
	1099.6	1559.85	1099.6	1174.64
	1099.2	1637.6	1099.2	1085.46
	1098.8	1736.74	1098.8	1101.49
	1098.4	1719.06	1098.4	1067.35
	1098	1690.36	1098	1138.28
	1097.6	1655.18	1097.6	1121.28
	1097.2	1664.79	1097.2	1131.49
	1096.8	1737.5	1096.8	1144.36
	1096.4	1783.98	1096.4	1184.23
	1096	1755.85	1096	1186.81
	1095.6	1680.98	1095.6	1246.44
	1095.2	1659.65	1095.2	1194.56
	1094.8	1769.39	1094.8	1147.47
	1094.4	1731.22	1094.4	1145.05
	1094	1731.22	1094	1060.8
	1093.6	1720.3	1093.6	1018.13
	1093.2	1718.91	1093.2	1091.29
	1092.8	1818.93	1092.8	1168.48
	1092.4	1666.76	1092.4	1178.22
	1092	1642.94	1092	1097.11
	1091.6	1825.93	1091.6	1052.87
	1091.2	1864.75	1091.2	1110
	1090.8	1775.34	1090.8	1061.34
	1090.4	1756.21	1090.4	1184.47
	1090	1730.06	1090	1296.23
	1089.6	1636.11	1089.6	1200.69
	1089.2	1725.84	1089.2	1185.17
	1088.8	1655.44	1088.8	1210.24
	1088.4	1623.11	1088.4	1267.03
	1088	1707.83	1088	1178.84
	1087.6	1736.08	1087.6	1251.39
	1087.2	1726.95	1087.2	1165.12
	1086.8	1688.33	1086.8	1211.82
	1086.4	1771.7	1086.4	1179.91
	1086	1666.1	1086	1178.87
	1085.6	1833.9	1085.6	1213.39
	1085.2	1866.76	1085.2	1280.84
	1084.8	1756.07	1084.8	1215.78
	1084.4	1801.97	1084.4	1307.29
	1084	1688.05	1084	1152.24
	1083.6	1744.62	1083.6	1124.96
	1083.2	1712.74	1083.2	1160.84
	1082.8	1738.91	1082.8	1125.27
	1082.4	1620.88	1082.4	1197.82
	1082	1808.87	1082	1247.9
	1081.6	1724.44	1081.6	1189.38
	1081.2	1730.74	1081.2	1195.94
	1080.8	1704.46	1080.8	1269.11
	1080.4	1732.94	1080.4	1228.36
	1080	1671.32	1080	1230.41
	1079.6	1757.04	1079.6	1194.13
	1079.2	1707.14	1079.2	1184.79
	1078.8	1668.94	1078.8	1158.19
	1078.4	1782.72	1078.4	1083.33
	1078	1762.85	1078	1089.26
	1077.6	1655.91	1077.6	1188.57
	1077.2	1734.06	1077.2	1196.32
	1076.8	1723.88	1076.8	1089.44
	1076.4	1793.14	1076.4	1134.67
	1076	1815.69	1076	1119.84
	1075.6	1724.86	1075.6	1141.74
	1075.2	1761.65	1075.2	1158.57
	1074.8	1781.46	1074.8	1158.01
	1074.4	1813.81	1074.4	1144.5
	1074	1754.5	1074	1286.75
	1073.6	1801.87	1073.6	1327.7
	1073.2	1733.12	1073.2	1186.94
	1072.8	1855.76	1072.8	1227.24
	1072.4	1811.87	1072.4	1236.72
	1072	1817.66	1072	1165.21
	1071.6	1870.5	1071.6	1233.83
	1071.2	1908.06	1071.2	1329.87
	1070.8	1851.37	1070.8	1335.2
	1070.4	1900.84	1070.4	1244.42
	1070	1964.98	1070	1270.79
	1069.6	1981.49	1069.6	1184.61
	1069.2	1851.48	1069.2	1230.63
	1068.8	1907.19	1068.8	1262.96
	1068.4	1699.61	1068.4	1259.23
	1068	1803.12	1068	1235.71
	1067.6	1911.36	1067.6	1274.25
	1067.2	1794.9	1067.2	1211.51
	1066.8	1802.03	1066.8	1196.56
	1066.4	1677.73	1066.4	1188.61
	1066	1764.96	1066	1165.68
	1065.6	1842.43	1065.6	1146.22
	1065.2	1777.46	1065.2	1280.12
	1064.8	1765.29	1064.8	1259.65
	1064.4	1703.74	1064.4	1136.04
	1064	1663.94	1064	1154.51
	1063.6	1697.13	1063.6	1260.03
	1063.2	1758.88	1063.2	1344.82
	1062.8	1807.83	1062.8	1427.68
	1062.4	1804.73	1062.4	1283.15
	1062	1824.27	1062	1237.73
	1061.6	1772.26	1061.6	1230.22
	1061.2	1797.69	1061.2	1279.77
	1060.8	1848.58	1060.8	1233.74
	1060.4	1819.99	1060.4	1217.46
	1060	1794.46	1060	1162.16
	1059.6	1862	1059.6	1244.89
	1059.2	1810.86	1059.2	1301.18
	1058.8	1862.03	1058.8	1211.71
	1058.4	1828.5	1058.4	1285.6
	1058	1903.35	1058	1240.85
	1057.6	1790.93	1057.6	1223.14
	1057.2	1798.88	1057.2	1150.29
	1056.8	1896.52	1056.8	1127.88
	1056.4	1944.67	1056.4	1174.4
	1056	1866.79	1056	1290.51
	1055.6	1860.46	1055.6	1231.55
	1055.2	1961.23	1055.2	1217.36
	1054.8	1876.74	1054.8	1204.88
	1054.4	1927.73	1054.4	1274.37
	1054	1759.07	1054	1316.58
	1053.6	1649.26	1053.6	1230.93
	1053.2	1701.16	1053.2	1286.27
	1052.8	1808.12	1052.8	1390.97
	1052.4	1824.66	1052.4	1305.89
	1052	1923.14	1052	1214.67
	1051.6	1887.27	1051.6	1270.32
	1051.2	1796.32	1051.2	1121.67
	1050.8	1886.39	1050.8	1153.57
	1050.4	1910.6	1050.4	1385.23
	1050	1872.08	1050	1323.58
	1049.6	1868.02	1049.6	1313.44
	1049.2	1937.57	1049.2	1326.69
	1048.8	1876.02	1048.8	1281.33
	1048.4	1771.94	1048.4	1345.35
	1048	1884.34	1048	1390.58
	1047.6	2012.94	1047.6	1259.39
	1047.2	1810.82	1047.2	1309.51
	1046.8	1759.19	1046.8	1372.64
	1046.4	1852.44	1046.4	1297.81
	1046	1930.56	1046	1199.64
	1045.6	1884.02	1045.6	1194.61
	1045.2	1841.76	1045.2	1187.01
	1044.8	1946.08	1044.8	1252.61
	1044.4	1990.08	1044.4	1223.67
	1044	1899.5	1044	1269.24
	1043.6	1881.64	1043.6	1251.14
	1043.2	1897.2	1043.2	1265.25
	1042.8	1866.44	1042.8	1201.82
	1042.4	1853.55	1042.4	1198.93
	1042	1799.13	1042	1193.45
	1041.6	1872.36	1041.6	1217.63
	1041.2	1861.63	1041.2	1281.25
	1040.8	1924.33	1040.8	1277.28
	1040.4	1901.98	1040.4	1366.59
	1040	1875.04	1040	1380.8
	1039.6	1875.78	1039.6	1339.67
	1039.2	1858.74	1039.2	1387.38
	1038.8	1981.98	1038.8	1328.04
	1038.4	1933.05	1038.4	1252
	1038	1823.05	1038	1149.8
	1037.6	1832.15	1037.6	1210.46
	1037.2	1841.1	1037.2	1173.42
	1036.8	1736.83	1036.8	1237.95
	1036.4	1696.15	1036.4	1288.16
	1036	1848.67	1036	1297.37
	1035.6	1836.06	1035.6	1279.3
	1035.2	1955.91	1035.2	1253.44
	1034.8	1897.82	1034.8	1372.1
	1034.4	1851.74	1034.4	1355.59
	1034	1794.22	1034	1300.82
	1033.6	1862.57	1033.6	1413.38
	1033.2	1871.3	1033.2	1263.02
	1032.8	1993.8	1032.8	1270.42
	1032.4	1829.66	1032.4	1364.98
	1032	1777.48	1032	1330.71
	1031.6	1804.65	1031.6	1379.86
	1031.2	1835.09	1031.2	1206.68
	1030.8	1903.91	1030.8	1256.96
	1030.4	1814.11	1030.4	1261.53
	1030	2108.04	1030	1306.65
	1029.6	1987.16	1029.6	1358.44
	1029.2	1968.24	1029.2	1288.33
	1028.8	2096.36	1028.8	1347.2
	1028.4	2019.48	1028.4	1295.9
	1028	1962.87	1028	1263.94
	1027.6	1971.88	1027.6	1250.3
	1027.2	2016.38	1027.2	1377.81
	1026.8	1858.94	1026.8	1381.65
	1026.4	1998.6	1026.4	1353.57
	1026	2014.24	1026	1396.38
	1025.6	1908.04	1025.6	1405.62
	1025.2	1972.04	1025.2	1473.73
	1024.8	2025.86	1024.8	1339.83
	1024.4	2131.22	1024.4	1391.56
	1024	2054.84	1024	1269.87
	1023.6	2048.75	1023.6	1308.59
	1023.2	2024.99	1023.2	1387.53
	1022.8	1942.13	1022.8	1299.5
	1022.4	1958.05	1022.4	1356.63
	1022	1972	1022	1411.79
	1021.6	1913.15	1021.6	1421.08
	1021.2	2093.55	1021.2	1366.68
	1020.8	2081.1	1020.8	1382.35
	1020.4	2009.52	1020.4	1365.85
	1020	2023.3	1020	1404.89
	1019.6	2059.55	1019.6	1437.17
	1019.2	1910.69	1019.2	1405.69
	1018.8	2026.29	1018.8	1410.9
	1018.4	2140.17	1018.4	1444.08
	1018	2071.59	1018	1370.77
	1017.6	2126	1017.6	1451.06
	1017.2	2168.64	1017.2	1385.61
	1016.8	2117.81	1016.8	1436.34
	1016.4	2058.31	1016.4	1468.33
	1016	2108.39	1016	1361.32
	1015.6	2058.52	1015.6	1427.73
	1015.2	2155.04	1015.2	1340
	1014.8	2040.63	1014.8	1328.86
	1014.4	2048.26	1014.4	1418.19
	1014	2094.76	1014	1519.49
	1013.6	2063.26	1013.6	1393.22
	1013.2	2058.5	1013.2	1379.32
	1012.8	2074.46	1012.8	1377.27
	1012.4	2008.59	1012.4	1321.22
	1012	1962.3	1012	1353.06
	1011.6	2091.36	1011.6	1283.76
	1011.2	2007	1011.2	1445.47
	1010.8	2002.3	1010.8	1331.79
	1010.4	2038.65	1010.4	1519.68
	1010	2053.87	1010	1492.94
	1009.6	2037.76	1009.6	1342.05
	1009.2	2096.1	1009.2	1415.28
	1008.8	2106.83	1008.8	1373.12
	1008.4	2056.31	1008.4	1466.52
	1008	2131.14	1008	1475.12
	1007.6	2215.06	1007.6	1469.51
	1007.2	2168.18	1007.2	1388.58
	1006.8	1967.65	1006.8	1398.01
	1006.4	2045.86	1006.4	1386.49
	1006	2064.25	1006	1437.73
	1005.6	2094.92	1005.6	1408.87
	1005.2	2205.5	1005.2	1353.3
	1004.8	2155.12	1004.8	1357.68
	1004.4	2099.53	1004.4	1383.04
	1004	2149.47	1004	1372.94
	1003.6	2232.44	1003.6	1459.55
	1003.2	2229.54	1003.2	1513.67
	1002.8	2185.39	1002.8	1408.27
	1002.4	2198.8	1002.4	1410.89
	1002	2041.53	1002	1441.25
	1001.6	2085.5	1001.6	1402.46
	1001.2	2202.65	1001.2	1448.98
	1000.8	2225.8	1000.8	1513.8
	1000.4	2298.14	1000.4	1455.52
	1000	2328.1	1000	1512.7
	999.6	2165.63	999.6	1510.73
	999.2	2136.65	999.2	1483.63
	998.8	2127.22	998.8	1460.86
	998.4	2208.52	998.4	1427.99
	998	2195.76	998	1549.95
	997.6	2388.46	997.6	1510.85
	997.2	2415.64	997.2	1434.57
	996.8	2269.72	996.8	1463.94
	996.4	2149.16	996.4	1448.78
	996	2255.84	996	1493.25
	995.6	2154.69	995.6	1475.7
	995.2	2074.03	995.2	1535.74
	994.8	2227.34	994.8	1424.57
	994.4	2220.06	994.4	1441.89
	994	2096.66	994	1490.79
	993.6	2112.39	993.6	1500.49
	993.2	2080.3	993.2	1501.88
	992.8	2020.96	992.8	1475.52
	992.4	2107.41	992.4	1490.41
	992	2118.75	992	1424.03
	991.6	2107.06	991.6	1325.85
	991.2	2025.52	991.2	1462.95
	990.8	1876.84	990.8	1394.57
	990.4	1871.25	990.4	1361.85
	990	2114.51	990	1344.95
	989.6	1954.03	989.6	1421.66
	989.2	1952.01	989.2	1403.93
	988.8	1898.43	988.8	1320.78
	988.4	1904.35	988.4	1394.66
	988	1969.52	988	1388.17
	987.6	2014.48	987.6	1270.11
	987.2	1944.64	987.2	1325.98
	986.8	1831.26	986.8	1427.33
	986.4	1816.82	986.4	1428
	986	1828.55	986	1397.4
	985.6	1821.52	985.6	1320.35
	985.2	1937.29	985.2	1439.41
	984.8	1862.72	984.8	1409.51
	984.4	1969.25	984.4	1458.37
	984	1996	984	1452.78
	983.6	1937.45	983.6	1410.94
	983.2	1941.41	983.2	1367.72
	982.8	2092.84	982.8	1404.84
	982.4	2110.95	982.4	1430.57
	982	2087.5	982	1470.8
	981.6	1937.81	981.6	1396.16
	981.2	2251.04	981.2	1344.33
	980.8	2156.84	980.8	1449.46
	980.4	2117.78	980.4	1576.16
	980	2114.28	980	1541.52
	979.6	2188.18	979.6	1426.44
	979.2	2181.55	979.2	1481.69
	978.8	2236	978.8	1556.66
	978.4	2242.94	978.4	1538.28
	978	2295.32	978	1653.37
	977.6	2404.99	977.6	1666
	977.2	2403.57	977.2	1606.57
	976.8	2265.17	976.8	1569.81
	976.4	2279.2	976.4	1548.52
	976	2352.26	976	1553.32
	975.6	2200.16	975.6	1552.58
	975.2	2391.27	975.2	1566.05
	974.8	2370.59	974.8	1465.65
	974.4	2392.07	974.4	1594.95
	974	2361.36	974	1581.95
	973.6	2221.47	973.6	1594.63
	973.2	2409.88	973.2	1588.37
	972.8	2330.24	972.8	1601.78
	972.4	2311.2	972.4	1557.67
	972	2325.72	972	1472.44
	971.6	2086.78	971.6	1491.56
	971.2	2088.96	971.2	1495.61
	970.8	2082.5	970.8	1481.23
	970.4	1987.64	970.4	1479.53
	970	1972.48	970	1410.19
	969.6	2096.98	969.6	1482.89
	969.2	1966.48	969.2	1431.48
	968.8	2049.65	968.8	1313.76
	968.4	1928.62	968.4	1321.39
	968	1817.74	968	1296.27
	967.6	1674.97	967.6	1287.41
	967.2	1699.83	967.2	1187.95
	966.8	1670.63	966.8	1147.02
	966.4	1582.84	966.4	1258.96
	966	1625.64	966	1335.94
	965.6	1640.42	965.6	1142.54
	965.2	1528.28	965.2	1141.64
	964.8	1535.21	964.8	1171.01
	964.4	1546	964.4	1219.42
	964	1421.34	964	1137.63
	963.6	1446.47	963.6	1113.88
	963.2	1526.9	963.2	1192.39
	962.8	1446.52	962.8	1100.57
	962.4	1446.22	962.4	1061.74
	962	1491.71	962	1163.44
	961.6	1483.3	961.6	1095.46
	961.2	1481.58	961.2	1097.24
	960.8	1416.58	960.8	1161.33
	960.4	1359.85	960.4	1113.3
	960	1371.26	960	1186.37
	959.6	1431.61	959.6	1137.87
	959.2	1474.64	959.2	1160.79
	958.8	1345.38	958.8	1144.8
	958.4	1352.8	958.4	1150.67
	958	1304.76	958	1133.19
	957.6	1341.14	957.6	1156.66
	957.2	1441.95	957.2	1168.93
	956.8	1335.82	956.8	1156.95
	956.4	1334.39	956.4	1095.07
	956	1413.76	956	1065.19
	955.6	1284.34	955.6	1062.23
	955.2	1273.55	955.2	1139.42
	954.8	1324.63	954.8	1115.62
	954.4	1368.37	954.4	1105.73
	954	1301.1	954	1223.26
	953.6	1395.78	953.6	1175.95
	953.2	1391.54	953.2	1195.4
	952.8	1350.22	952.8	1187.03
	952.4	1457.62	952.4	1087.83
	952	1399.52	952	1134.21
	951.6	1448.49	951.6	1114.42
	951.2	1339.26	951.2	1132.53
	950.8	1371.64	950.8	1129.78
	950.4	1335.76	950.4	1042.02
	950	1250.78	950	1057.88
	949.6	1281.81	949.6	1117.87
	949.2	1305.33	949.2	1264.33
	948.8	1288.58	948.8	1064.17
	948.4	1354.51	948.4	1152.56
	948	1371.4	948	1248.19
	947.6	1331.05	947.6	1066.13
	947.2	1361.04	947.2	1126.32
	946.8	1319.93	946.8	1077.59
	946.4	1331.11	946.4	1149.57
	946	1305.98	946	1154.23
	945.6	1319.62	945.6	1211.45
	945.2	1467.48	945.2	1091.07
	944.8	1397.7	944.8	1042.48
	944.4	1442.38	944.4	1034.99
	944	1483.19	944	1101.39
	943.6	1357.41	943.6	1180.44
	943.2	1380.4	943.2	1030.14
	942.8	1374.78	942.8	1070.31
	942.4	1352.49	942.4	1146.38
	942	1292.08	942	1110.26
	941.6	1379.35	941.6	1071.61
	941.2	1384.65	941.2	1034.14
	940.8	1383.33	940.8	1128.7
	940.4	1316.06	940.4	1167.87
	940	1321.5	940	1117.55
	939.6	1301.5	939.6	1130.76
	939.2	1375.73	939.2	1153.88
	938.8	1427.54	938.8	1167.16
	938.4	1394.11	938.4	1128.9
	938	1394.18	938	1185.86
	937.6	1317.84	937.6	1148.94
	937.2	1313.8	937.2	1154.9
	936.8	1389.89	936.8	1160.93
	936.4	1336.4	936.4	1124.44
	936	1433.77	936	1108.43
	935.6	1385.23	935.6	1154.64
	935.2	1304.01	935.2	1216.95
	934.8	1432.57	934.8	1159.56
	934.4	1438.99	934.4	1143.32
	934	1413.67	934	1160.07
	933.6	1410.72	933.6	1219.86
	933.2	1452.96	933.2	1135.96
	932.8	1421.56	932.8	1163.29
	932.4	1270.82	932.4	1314.24
	932	1504.18	932	1245.08
	931.6	1431.82	931.6	1189.68
	931.2	1387.83	931.2	1138.44
	930.8	1446.67	930.8	1218.6
	930.4	1516.75	930.4	1196.88
	930	1354.68	930	1134.99
	929.6	1422.36	929.6	1161.84
	929.2	1335.86	929.2	1155.99
	928.8	1313.05	928.8	1101.12
	928.4	1256.74	928.4	1151.79
	928	1395.37	928	1132.73
	927.6	1347.44	927.6	1142.5
	927.2	1366.84	927.2	1242.71
	926.8	1335.5	926.8	1196.83
	926.4	1343.51	926.4	1111.28
	926	1450.3	926	1179.36
	925.6	1393.96	925.6	1169.6
	925.2	1445.37	925.2	1109.32
	924.8	1363.21	924.8	1130.57
	924.4	1438.02	924.4	1130.68
	924	1416.41	924	1129.94
	923.6	1438.83	923.6	1172.4
	923.2	1500.57	923.2	1128.1
	922.8	1511.96	922.8	1202.19
	922.4	1541.38	922.4	1143.51
	922	1407.73	922	1161.61
	921.6	1357.02	921.6	1167.35
	921.2	1509.3	921.2	1222.89
	920.8	1358.38	920.8	1135.56
	920.4	1474.04	920.4	1130.78
	920	1454.72	920	1207.34
	919.6	1494.66	919.6	1193.86
	919.2	1477.52	919.2	1192.71
	918.8	1449.57	918.8	1223.21
	918.4	1349.47	918.4	1194.02
	918	1331.68	918	1206.83
	917.6	1314.08	917.6	1178.18
	917.2	1319.16	917.2	1077.39
	916.8	1370.84	916.8	1111.05
	916.4	1448.49	916.4	1144.47
	916	1467.59	916	1224.86
	915.6	1429.98	915.6	1189.92
	915.2	1398.34	915.2	1173.07
	914.8	1305.94	914.8	1203.98
	914.4	1280.68	914.4	1157.79
	914	1379.66	914	1203.67
	913.6	1523.01	913.6	1179.93
	913.2	1398.28	913.2	1216.4
	912.8	1418.14	912.8	1237.3
	912.4	1473.7	912.4	1165.76
	912	1361.62	912	1260.93
	911.6	1308.16	911.6	1187.07
	911.2	1455.68	911.2	1141.93
	910.8	1438.48	910.8	1137.85
	910.4	1460.58	910.4	1186.43
	910	1353.39	910	1069.08
	909.6	1388.9	909.6	1142.79
	909.2	1380.39	909.2	1111.2
	908.8	1449.32	908.8	1134.6
	908.4	1422.61	908.4	1179.43
	908	1361.28	908	1163.09
	907.6	1403.89	907.6	1255.22
	907.2	1405.39	907.2	1220.15
	906.8	1432.66	906.8	1191.19
	906.4	1377.9	906.4	1240.27
	906	1474.58	906	1185.02
	905.6	1523.56	905.6	1163.95
	905.2	1409.22	905.2	1142.79
	904.8	1361.81	904.8	1241
	904.4	1394.46	904.4	1178.86
	904	1442.5	904	1074.21
	903.6	1390.66	903.6	1160.91
	903.2	1449.9	903.2	1223.72
	902.8	1496.68	902.8	1256.18
	902.4	1465.96	902.4	1184.51
	902	1482.26	902	1173.94
	901.6	1342.94	901.6	1140.74
	901.2	1452.66	901.2	1196.65
	900.8	1418.34	900.8	1222.88
	900.4	1359.28	900.4	1138.34
	900	1492.79	900	1176.06
	899.6	1474	899.6	1212.27
	899.2	1416.11	899.2	1250.31
	898.8	1513.92	898.8	1200.48
	898.4	1431.74	898.4	1168.57
	898	1477.14	898	1205.37
	897.6	1518.17	897.6	1156.88
	897.2	1468.68	897.2	1135.27
	896.8	1519.03	896.8	1152.52
	896.4	1396.02	896.4	1240.82
	896	1431.7	896	1188.27
	895.6	1511.14	895.6	1148.85
	895.2	1489.06	895.2	1157.81
	894.8	1389.07	894.8	1232.66
	894.4	1442.71	894.4	1194.49
	894	1468.05	894	1178.77
	893.6	1502.56	893.6	1171.55
	893.2	1552.81	893.2	1175.65
	892.8	1435.65	892.8	1154.08
	892.4	1385.2	892.4	1150.87
	892	1439.57	892	1251.07
	891.6	1437.36	891.6	1141.1
	891.2	1425.31	891.2	1208.34
	890.8	1413.37	890.8	1263.61
	890.4	1465.22	890.4	1145.36
	890	1348.89	890	1154.61
	889.6	1384.27	889.6	1174.13
	889.2	1375.64	889.2	1166.01
	888.8	1499.24	888.8	1174.38
	888.4	1472.57	888.4	1185.23
	888	1375.88	888	1204.82
	887.6	1497.18	887.6	1243.67
	887.2	1601.05	887.2	1221.61
	886.8	1555.8	886.8	1157.05
	886.4	1388.33	886.4	1203.8
	886	1438.87	886	1248.91
	885.6	1466.75	885.6	1225.64
	885.2	1551.14	885.2	1173.48
	884.8	1477.9	884.8	1253.93
	884.4	1484.16	884.4	1207.3
	884	1526.05	884	1259.28
	883.6	1480.68	883.6	1141.53
	883.2	1599.7	883.2	1233.14
	882.8	1517.49	882.8	1255.22
	882.4	1511.46	882.4	1223.08
	882	1453.16	882	1281.92
	881.6	1475.79	881.6	1210.42
	881.2	1407.86	881.2	1176.99
	880.8	1418.64	880.8	1225.42
	880.4	1464.39	880.4	1282.04
	880	1412.76	880	1339.4
	879.6	1439.9	879.6	1320.73
	879.2	1460.43	879.2	1190.26
	878.8	1475.02	878.8	1231.78
	878.4	1499.62	878.4	1167.59
	878	1491.96	878	1139.99
	877.6	1363.75	877.6	1170.82
	877.2	1340.57	877.2	1151.48
	876.8	1395.51	876.8	1178.65
	876.4	1477.02	876.4	1240.42
	876	1514.15	876	1325.96
	875.6	1456.93	875.6	1201.27
	875.2	1433.1	875.2	1256.68
	874.8	1444.88	874.8	1264.82
	874.4	1498.1	874.4	1248.11
	874	1482.93	874	1241.29
	873.6	1489.17	873.6	1226.1
	873.2	1472.57	873.2	1187.86
	872.8	1422.64	872.8	1225.22
	872.4	1511.51	872.4	1224.54
	872	1464.86	872	1271.07
	871.6	1407.35	871.6	1197.57
	871.2	1385.8	871.2	1171.62
	870.8	1457.41	870.8	1226.4
	870.4	1417.14	870.4	1138.91
	870	1416.8	870	1234.67
	869.6	1403.72	869.6	1149.8
	869.2	1430.5	869.2	1178.42
	868.8	1606.28	868.8	1268.04
	868.4	1429.62	868.4	1276.99
	868	1426.78	868	1212.72
	867.6	1430.72	867.6	1234.05
	867.2	1450.77	867.2	1134.66
	866.8	1410.8	866.8	1177.93
	866.4	1406.8	866.4	1209.6
	866	1567.86	866	1124.71
	865.6	1604.54	865.6	1195.14
	865.2	1514.9	865.2	1199.69
	864.8	1468.74	864.8	1230.87
	864.4	1449.15	864.4	1226.36
	864	1417.29	864	1240.81
	863.6	1465.03	863.6	1219.81
	863.2	1351.3	863.2	1241.76
	862.8	1470.22	862.8	1260.05
	862.4	1469.46	862.4	1255.89
	862	1386.34	862	1255.96
	861.6	1385.08	861.6	1285.38
	861.2	1460.46	861.2	1246.97
	860.8	1527.24	860.8	1203.45
	860.4	1400.71	860.4	1192.59
	860	1429.22	860	1125.12
	859.6	1451.21	859.6	1290.88
	859.2	1433.04	859.2	1367.31
	858.8	1544.26	858.8	1266.26
	858.4	1526.7	858.4	1161.99
	858	1568.2	858	1268.57
	857.6	1514.38	857.6	1215.53
	857.2	1529.94	857.2	1215.69
	856.8	1513.24	856.8	1257.39
	856.4	1405.05	856.4	1177.3
	856	1448.08	856	1116.41
	855.6	1412.35	855.6	1245.15
	855.2	1491.75	855.2	1198.9
	854.8	1509.09	854.8	1245.76
	854.4	1552.15	854.4	1330.17
	854	1465.37	854	1259.43
	853.6	1476.3	853.6	1270.04
	853.2	1506.89	853.2	1329.7
	852.8	1538.27	852.8	1361.08
	852.4	1487.83	852.4	1294.53
	852	1394.4	852	1247.37
	851.6	1511.11	851.6	1348.04
	851.2	1467.8	851.2	1304.19
	850.8	1386.23	850.8	1212.89
	850.4	1390.74	850.4	1252.14
	850	1506.98	850	1198.96
	849.6	1429.44	849.6	1152.72
	849.2	1541.22	849.2	1262.19
	848.8	1484.02	848.8	1221.43
	848.4	1465.7	848.4	1213.43
	848	1482.45	848	1233.2
	847.6	1463.58	847.6	1193.27
	847.2	1474.43	847.2	1300.81
	846.8	1548.51	846.8	1257.42
	846.4	1472.85	846.4	1318.76
	846	1474.92	846	1282.29
	845.6	1486.56	845.6	1293.5
	845.2	1555.52	845.2	1187.15
	844.8	1505.31	844.8	1247.44
	844.4	1478.6	844.4	1193.81
	844	1494.18	844	1267.5
	843.6	1495.54	843.6	1310.49
	843.2	1403.02	843.2	1303.84
	842.8	1485.52	842.8	1207.52
	842.4	1488.8	842.4	1280.88
	842	1526.8	842	1260.96
	841.6	1537.9	841.6	1157.18
	841.2	1537.72	841.2	1227.95
	840.8	1621.14	840.8	1247.66
	840.4	1493.02	840.4	1294.9
	840	1462.15	840	1208.88
	839.6	1449.28	839.6	1179.83
	839.2	1445.92	839.2	1249.01
	838.8	1536.44	838.8	1269.9
	838.4	1478.7	838.4	1343.32
	838	1663.01	838	1240.29
	837.6	1446.9	837.6	1214.97
	837.2	1531.9	837.2	1341.9
	836.8	1508.79	836.8	1316.21
	836.4	1431.53	836.4	1262.62
	836	1501.29	836	1273.96
	835.6	1446.29	835.6	1302.57
	835.2	1364.58	835.2	1363.59
	834.8	1440.63	834.8	1177.54
	834.4	1525.69	834.4	1198.03
	834	1618.82	834	1302.73
	833.6	1515.38	833.6	1300.31
	833.2	1522.51	833.2	1288.48
	832.8	1521.08	832.8	1256.07
	832.4	1478.8	832.4	1282.06
	832	1473.25	832	1314.24
	831.6	1505.1	831.6	1245.18
	831.2	1452.1	831.2	1223.19
	830.8	1526	830.8	1195.21
	830.4	1485.56	830.4	1278.23
	830	1466.1	830	1358.61
	829.6	1493.66	829.6	1218.76
	829.2	1553.73	829.2	1266.01
	828.8	1552.32	828.8	1149.56
	828.4	1535.64	828.4	1136.62
	828	1553.51	828	1194.32
	827.6	1498.35	827.6	1296.52
	827.2	1525.74	827.2	1241.14
	826.8	1524.09	826.8	1246.9
	826.4	1540.88	826.4	1245.56
	826	1603.77	826	1240.33
	825.6	1539.72	825.6	1338.38
	825.2	1501	825.2	1312.75
	824.8	1572.39	824.8	1301.17
	824.4	1582.07	824.4	1288.85
	824	1720.74	824	1215.58
	823.6	1622.57	823.6	1371.06
	823.2	1502.23	823.2	1275.23
	822.8	1498.6	822.8	1231.07
	822.4	1505.17	822.4	1309.54
	822	1467.94	822	1330.55
	821.6	1449.86	821.6	1177.19
	821.2	1619.62	821.2	1306.06
	820.8	1487.96	820.8	1290.83
	820.4	1562.13	820.4	1267.98
	820	1452.59	820	1249.66
	819.6	1479.15	819.6	1339.31
	819.2	1512.4	819.2	1298.54
	818.8	1499.88	818.8	1183.99
	818.4	1587.43	818.4	1300.85
	818	1512.82	818	1302.43
	817.6	1531.15	817.6	1246.79
	817.2	1486.43	817.2	1240.73
	816.8	1482.2	816.8	1293.63
	816.4	1544.32	816.4	1303.13
	816	1495.33	816	1331.43
	815.6	1445.85	815.6	1365.52
	815.2	1502.33	815.2	1316.87
	814.8	1518.56	814.8	1319.65
	814.4	1552.89	814.4	1404.4
	814	1535.73	814	1297.05
	813.6	1454.66	813.6	1233.14
	813.2	1523.46	813.2	1323.88
	812.8	1538.37	812.8	1332.01
	812.4	1533.52	812.4	1282.19
	812	1547.2	812	1299.18
	811.6	1562.12	811.6	1316.67
	811.2	1541.5	811.2	1308.92
	810.8	1585.52	810.8	1250.41
	810.4	1641.32	810.4	1246.97
	810	1646.9	810	1292.66
	809.6	1511.29	809.6	1211.4
	809.2	1609.04	809.2	1246.38
	808.8	1608.09	808.8	1232.99
	808.4	1484.04	808.4	1267.57
	808	1561.37	808	1303.66
	807.6	1533.81	807.6	1353.13
	807.2	1597.97	807.2	1396.06
	806.8	1560.9	806.8	1292.95
	806.4	1613.57	806.4	1244.53
	806	1672	806	1279.29
	805.6	1694.75	805.6	1350.02
	805.2	1533.97	805.2	1288.86
	804.8	1537.77	804.8	1271.72
	804.4	1514.02	804.4	1225.58
	804	1450.48	804	1295.9
	803.6	1540.27	803.6	1310.04
	803.2	1556.77	803.2	1314.01
	802.8	1546.64	802.8	1345.86
	802.4	1473.92	802.4	1273.01
	802	1594.44	802	1343.81
	801.6	1529.93	801.6	1292.86
	801.2	1515.61	801.2	1287.14
	800.8	1548.82	800.8	1363.03
	800.4	1551.14	800.4	1406.76
	800	1650.1	800	1371.08
	799.6	1598.84	799.6	1316.62
	799.2	1540.8	799.2	1297.68
	798.8	1527.22	798.8	1320.68
	798.4	1511.54	798.4	1285.19
	798	1606.38	798	1336.45
	797.6	1581.04	797.6	1317.98
	797.2	1462.72	797.2	1366.39
	796.8	1539.72	796.8	1224.36
	796.4	1739.11	796.4	1272.71
	796	1596.55	796	1284.64
	795.6	1580.06	795.6	1342.04
	795.2	1597.9	795.2	1289.16
	794.8	1522.75	794.8	1325.37
	794.4	1683.99	794.4	1381.99
	794	1543.22	794	1248.41
	793.6	1507.88	793.6	1249.44
	793.2	1591.54	793.2	1256.05
	792.8	1630.63	792.8	1302.15
	792.4	1598.84	792.4	1324.12
	792	1638.48	792	1350.08
	791.6	1661.77	791.6	1325.14
	791.2	1610.06	791.2	1336.51
	790.8	1685.17	790.8	1308.84
	790.4	1662.98	790.4	1417.75
	790	1618.62	790	1413.38
	789.6	1575.86	789.6	1319.56
	789.2	1594.03	789.2	1399.39
	788.8	1595.41	788.8	1416.29
	788.4	1651.19	788.4	1269.09
	788	1557.34	788	1284.75
	787.6	1691.99	787.6	1379.83
	787.2	1631.1	787.2	1391.47
	786.8	1517.55	786.8	1344.29
	786.4	1664.72	786.4	1346.4
	786	1570.05	786	1323.74
	785.6	1677.37	785.6	1394.55
	785.2	1684.74	785.2	1348.24
	784.8	1628.81	784.8	1297.67
	784.4	1596.82	784.4	1383.75
	784	1586.96	784	1299.84
	783.6	1730.37	783.6	1319.99
	783.2	1641.64	783.2	1358.3
	782.8	1658.58	782.8	1400.07
	782.4	1607.48	782.4	1359.21
	782	1540.04	782	1344.71
	781.6	1622.86	781.6	1393.34
	781.2	1612.08	781.2	1363.88
	780.8	1689.31	780.8	1338.34
	780.4	1738.21	780.4	1320.68
	780	1590.86	780	1335.42
	779.6	1802.9	779.6	1379.77
	779.2	1755.34	779.2	1331.14
	778.8	1601.8	778.8	1250.17
	778.4	1678.72	778.4	1306.63
	778	1657.2	778	1340.1
	777.6	1613.36	777.6	1370.98
	777.2	1607.73	777.2	1462.32
	776.8	1663.92	776.8	1393.92
	776.4	1634.83	776.4	1372.22
	776	1796.67	776	1297.81
	775.6	1651.62	775.6	1393.08
	775.2	1559.92	775.2	1449.69
	774.8	1734.76	774.8	1438.85
	774.4	1648.9	774.4	1444.4
	774	1769.1	774	1359.17
	773.6	1702.88	773.6	1399.64
	773.2	1541.78	773.2	1364.58
	772.8	1648.23	772.8	1410.52
	772.4	1641.82	772.4	1351.96
	772	1642.19	772	1379.23
	771.6	1567.29	771.6	1383.93
	771.2	1561.43	771.2	1422.03
	770.8	1604.65	770.8	1405.44
	770.4	1617.79	770.4	1357.59
	770	1663.25	770	1327.39
	769.6	1609.15	769.6	1304.87
	769.2	1659.09	769.2	1339.56
	768.8	1645.64	768.8	1341.19
	768.4	1602.53	768.4	1362.3
	768	1577.79	768	1406.16
	767.6	1660.17	767.6	1378.25
	767.2	1721.24	767.2	1385.19
	766.8	1622.2	766.8	1409.23
	766.4	1531.42	766.4	1390.44
	766	1558.13	766	1338.15
	765.6	1614.16	765.6	1410.18
	765.2	1692.08	765.2	1410.51
	764.8	1629.45	764.8	1394.48
	764.4	1515.26	764.4	1385.28
	764	1727.51	764	1381.52
	763.6	1700.44	763.6	1408.2
	763.2	1688.88	763.2	1264.63
	762.8	1662.22	762.8	1405.33
	762.4	1642.5	762.4	1384.43
	762	1604.6	762	1291.66
	761.6	1575.83	761.6	1394.15
	761.2	1639.56	761.2	1377.96
	760.8	1714.72	760.8	1258.96
	760.4	1652.11	760.4	1316.07
	760	1643.39	760	1342.99
	759.6	1626.74	759.6	1303.54
	759.2	1789.28	759.2	1319.12
	758.8	1759.79	758.8	1289.27
	758.4	1586.08	758.4	1311.79
	758	1718.32	758	1437.61
	757.6	1707.84	757.6	1354.29
	757.2	1640.14	757.2	1420.42
	756.8	1679.9	756.8	1405.09
	756.4	1730.96	756.4	1304.38
	756	1809.52	756	1333.13
	755.6	1710.31	755.6	1396.8
	755.2	1666.14	755.2	1375.61
	754.8	1601.23	754.8	1347.81
	754.4	1662.12	754.4	1350.6
	754	1692.73	754	1309
	753.6	1690.86	753.6	1351.53
	753.2	1767.37	753.2	1392.37
	752.8	1619.56	752.8	1432
	752.4	1727.37	752.4	1519.28
	752	1628.58	752	1409.81
	751.6	1638.21	751.6	1341.27
	751.2	1693.29	751.2	1454.63
	750.8	1685.07	750.8	1361.31
	750.4	1617.73	750.4	1401.39
	750	1743.56	750	1378.9
	749.6	1770.2	749.6	1466.11
	749.2	1796.89	749.2	1418.46
	748.8	1671.83	748.8	1439.03
	748.4	1706.24	748.4	1503.24
	748	1647.56	748	1428.81
	747.6	1674.68	747.6	1444.95
	747.2	1805.79	747.2	1391.91
	746.8	1677.16	746.8	1502.17
	746.4	1795.72	746.4	1415.45
	746	1674.84	746	1372.4
	745.6	1653.87	745.6	1388.16
	745.2	1714.91	745.2	1337.16
	744.8	1614.18	744.8	1370.26
	744.4	1615.22	744.4	1420.6
	744	1579.39	744	1399.98
	743.6	1625.76	743.6	1484.78
	743.2	1724.81	743.2	1362.7
	742.8	1710.93	742.8	1397.52
	742.4	1670.34	742.4	1419.8
	742	1678.29	742	1320.38
	741.6	1633.92	741.6	1337.17
	741.2	1710.02	741.2	1364.43
	740.8	1703.81	740.8	1434.68
	740.4	1739.74	740.4	1377.28
	740	1765.29	740	1389.86
	739.6	1885.84	739.6	1338.47
	739.2	1711.46	739.2	1361.63
	738.8	1640.97	738.8	1403.24
	738.4	1769.26	738.4	1434.77
	738	1722.13	738	1409.39
	737.6	1758.66	737.6	1319.59
	737.2	1681.38	737.2	1360.46
	736.8	1616.09	736.8	1420.27
	736.4	1631.96	736.4	1366.88
	736	1736.82	736	1421.81
	735.6	1618.92	735.6	1447.85
	735.2	1674.12	735.2	1470.43
	734.8	1694.9	734.8	1415.44
	734.4	1723.62	734.4	1448.18
	734	1720.4	734	1480.21
	733.6	1716.57	733.6	1409.71
	733.2	1700.73	733.2	1407.82
	732.8	1835.66	732.8	1514.28
	732.4	1789.54	732.4	1543.72
	732	1717.18	732	1333.1
	731.6	1771.02	731.6	1387.31
	731.2	1741.46	731.2	1424.78
	730.8	1707.8	730.8	1484.31
	730.4	1784.02	730.4	1453.76
	730	1772.42	730	1380.21
	729.6	1776.52	729.6	1372.73
	729.2	1708.89	729.2	1435.98
	728.8	1749.86	728.8	1451.16
	728.4	1703.1	728.4	1435.47
	728	1644.34	728	1507.63
	727.6	1810.36	727.6	1340.73
	727.2	1790.71	727.2	1465.9
	726.8	1803.48	726.8	1441.07
	726.4	1814.38	726.4	1373.8
	726	1687.79	726	1353.34
	725.6	1744.5	725.6	1432.56
	725.2	1770.23	725.2	1335.13
	724.8	1787.48	724.8	1448.86
	724.4	1711.04	724.4	1444.14
	724	1796.29	724	1487.25
	723.6	1844.65	723.6	1441.1
	723.2	1698.02	723.2	1379.67
	722.8	1707.18	722.8	1377.49
	722.4	1754.73	722.4	1479.59
	722	1737.94	722	1447.05
	721.6	1722.06	721.6	1428.99
	721.2	1950.02	721.2	1410.61
	720.8	1767.91	720.8	1398.93
	720.4	1665.12	720.4	1422.1
	720	1669.46	720	1526.97
	719.6	1767.7	719.6	1442.31
	719.2	1738.8	719.2	1332.76
	718.8	1780.12	718.8	1424.51
	718.4	1806	718.4	1441.53
	718	1718.72	718	1441
	717.6	1666.24	717.6	1435.49
	717.2	1722.77	717.2	1374.8
	716.8	1668.66	716.8	1433.06
	716.4	1682.11	716.4	1407.57
	716	1879.52	716	1466.81
	715.6	1728.56	715.6	1479.83
	715.2	1683.01	715.2	1431.25
	714.8	1888.32	714.8	1476.55
	714.4	1763.94	714.4	1402.75
	714	1739.91	714	1410.56
	713.6	1747.08	713.6	1311.11
	713.2	1788.99	713.2	1357
	712.8	1817.31	712.8	1402.33
	712.4	1729.26	712.4	1410.79
	712	1748.62	712	1369.06
	711.6	1796.48	711.6	1426.21
	711.2	1811	711.2	1472.51
	710.8	1870.98	710.8	1454.3
	710.4	1830.28	710.4	1469.75
	710	1940.28	710	1484.97
	709.6	1925.5	709.6	1442.16
	709.2	1763.79	709.2	1360.68
	708.8	1807.24	708.8	1429.47
	708.4	1781.83	708.4	1421.9
	708	1682.73	708	1460.08
	707.6	1778.81	707.6	1328.7
	707.2	1758.53	707.2	1373.06
	706.8	1739.2	706.8	1432.09
	706.4	1760	706.4	1438.77
	706	1759.24	706	1497.98
	705.6	1812.46	705.6	1447.05
	705.2	1851.72	705.2	1481
	704.8	1702.4	704.8	1432.63
	704.4	1768.03	704.4	1426.66
	704	1685.16	704	1471.27
	703.6	1703.2	703.6	1447.26
	703.2	1651.88	703.2	1479.99
	702.8	1680.59	702.8	1542.12
	702.4	1871.11	702.4	1436.67
	702	1738.72	702	1458.66
	701.6	1823.09	701.6	1456.34
	701.2	1900.1	701.2	1510.67
	700.8	1775.48	700.8	1432.98
	700.4	1708.82	700.4	1413.87
	700	1760.42	700	1447.8
	699.6	1726.05	699.6	1439.8
	699.2	1740.68	699.2	1423.81
	698.8	1706.78	698.8	1477.35
	698.4	1812.71	698.4	1486.19
	698	1796.62	698	1441.04
	697.6	1794.04	697.6	1371.72
	697.2	1817.95	697.2	1429.24
	696.8	1729.3	696.8	1425.1
	696.4	1815.54	696.4	1433.24
	696	1670.98	696	1520.81
	695.6	1735.66	695.6	1585.17
	695.2	1915.55	695.2	1448.1
	694.8	1804.33	694.8	1553.37
	694.4	1775.9	694.4	1503.74
	694	1756.21	694	1521.39
	693.6	1768.7	693.6	1472.4
	693.2	1715.64	693.2	1477.26
	692.8	1734.29	692.8	1470.45
	692.4	1821.06	692.4	1543.02
	692	1956.55	692	1452.7
	691.6	1809.96	691.6	1361.67
	691.2	1649.25	691.2	1471.74
	690.8	1730.88	690.8	1393.08
	690.4	1746.62	690.4	1432.11
	690	1685.55	690	1441.51
	689.6	1738.7	689.6	1537.42
	689.2	1853.23	689.2	1510.02
	688.8	1698.07	688.8	1480.35
	688.4	1702.43	688.4	1443.41
	688	1812.94	688	1417.78
	687.6	1812.02	687.6	1384.41
	687.2	1747.62	687.2	1443.09
	686.8	1695.04	686.8	1471.05
	686.4	1704.65	686.4	1513.96
	686	1761.78	686	1469.63
	685.6	1855.09	685.6	1474.99
	685.2	1854.3	685.2	1484.99
	684.8	1914.18	684.8	1507.08
	684.4	1833.05	684.4	1461.88
	684	1830.4	684	1512.49
	683.6	1834.18	683.6	1519.74
	683.2	1768.31	683.2	1553.1
	682.8	1835.42	682.8	1497.06
	682.4	1814.22	682.4	1416.79
	682	1837.92	682	1417.93
	681.6	1904.46	681.6	1565.14
	681.2	1791.28	681.2	1549.74
	680.8	1819.32	680.8	1484.23
	680.4	1853.48	680.4	1481.43
	680	1717.26	680	1450.91
	679.6	1791.38	679.6	1582.28
	679.2	1895.06	679.2	1584.67
	678.8	2016.59	678.8	1506.32
	678.4	1872.91	678.4	1523.26
	678	1871.59	678	1567.47
	677.6	1879.19	677.6	1545.29
	677.2	1874.77	677.2	1503.56
	676.8	1831.74	676.8	1529
	676.4	1868.5	676.4	1507.34
	676	1763.86	676	1400.62
	675.6	1765.24	675.6	1438.46
	675.2	1966.51	675.2	1506.99
	674.8	1747.26	674.8	1586.22
	674.4	1863.96	674.4	1567.52
	674	1879.75	674	1445.09
	673.6	1860.55	673.6	1522.82
	673.2	1919.43	673.2	1515.2
	672.8	1874.45	672.8	1423.63
	672.4	1783.05	672.4	1430.9
	672	1896	672	1583.72
	671.6	1836.81	671.6	1640.49
	671.2	1784.8	671.2	1480.8
	670.8	1878.24	670.8	1605.82
	670.4	1835.14	670.4	1515.24
	670	1822.45	670	1472.73
	669.6	1793.1	669.6	1501.08
	669.2	1753.89	669.2	1404.77
	668.8	1793.52	668.8	1575.09
	668.4	1776.1	668.4	1456.23
	668	1772.36	668	1513.77
	667.6	1856.44	667.6	1588.27
	667.2	1946.6	667.2	1488.23
	666.8	1849.93	666.8	1462.83
	666.4	1884.35	666.4	1506.07
	666	2002.06	666	1535.99
	665.6	1826.95	665.6	1550.57
	665.2	1848.79	665.2	1531.41
	664.8	1874.46	664.8	1574.12
	664.4	1954.74	664.4	1504.44
	664	1882.15	664	1496.95
	663.6	1883.89	663.6	1545.49
	663.2	1829.66	663.2	1525.36
	662.8	1792.84	662.8	1538.61
	662.4	1849.5	662.4	1563.72
	662	1827.76	662	1549.6
	661.6	1888.04	661.6	1484.42
	661.2	1955.06	661.2	1484.73
	660.8	1907.66	660.8	1613.61
	660.4	1873.9	660.4	1482.3
	660	1847.96	660	1522.14
	659.6	1857.64	659.6	1590.32
	659.2	1819.96	659.2	1614.16
	658.8	1843.66	658.8	1538.93
	658.4	1786.6	658.4	1516.53
	658	1852.38	658	1417.04
	657.6	1906.69	657.6	1429.96
	657.2	1959.97	657.2	1546.98
	656.8	2032.6	656.8	1596.76
	656.4	1915.08	656.4	1525.95
	656	1952.33	656	1564.69
	655.6	1884.98	655.6	1657.79
	655.2	1933.89	655.2	1645.86
	654.8	1948.16	654.8	1541.46
	654.4	1889.98	654.4	1525.53
	654	1997.38	654	1424.15
	653.6	1900.39	653.6	1531.34
	653.2	1953.9	653.2	1505.1
	652.8	1877.04	652.8	1486.69
	652.4	1898.26	652.4	1559.55
	652	1895.82	652	1516.11
	651.6	1946.19	651.6	1472.82
	651.2	1923.19	651.2	1489.79
	650.8	1801.69	650.8	1576.64
	650.4	1903.04	650.4	1516.13
	650	1855.35	650	1447.5
	649.6	1881.63	649.6	1511.13
	649.2	1997.61	649.2	1554.96
	648.8	1939.8	648.8	1567.61
	648.4	1838.04	648.4	1598.84
	648	1920.12	648	1547.39
	647.6	1856.55	647.6	1521.94
	647.2	1861.39	647.2	1540.26
	646.8	1750.58	646.8	1517.19
	646.4	1871.53	646.4	1688.76
	646	1893.96	646	1579.53
	645.6	2036.1	645.6	1573.64
	645.2	1862.24	645.2	1598.32
	644.8	1898.64	644.8	1560.42
	644.4	1910	644.4	1669.55
	644	1846.8	644	1523.17
	643.6	1847.38	643.6	1585.91
	643.2	1919.42	643.2	1560.54
	642.8	1882.63	642.8	1557.1
	642.4	1830.48	642.4	1598.42
	642	1902.66	642	1541.85
	641.6	1851.74	641.6	1714.14
	641.2	1942.55	641.2	1686.83
	640.8	1944.32	640.8	1614.43
	640.4	1957.68	640.4	1499.73
	640	1883.61	640	1512.5
	639.6	1923.68	639.6	1612.41
	639.2	2006.04	639.2	1633.68
	638.8	1912.91	638.8	1550.14
	638.4	1939.77	638.4	1494.63
	638	2015.85	638	1499.38
	637.6	1976.47	637.6	1497.2
	637.2	1970.55	637.2	1557.17
	636.8	1859.91	636.8	1588.44
	636.4	1786.2	636.4	1541.79
	636	2025.57	636	1504.46
	635.6	2073.59	635.6	1544.05
	635.2	1933.1	635.2	1553.12
	634.8	1951.54	634.8	1531.04
	634.4	1901.65	634.4	1584.75
	634	1914.9	634	1581.56
	633.6	2037.16	633.6	1472.56
	633.2	2002.94	633.2	1688.47
	632.8	2003.06	632.8	1613.63
	632.4	2023.46	632.4	1560.85
	632	2009.77	632	1557.73
	631.6	1970.98	631.6	1589.3
	631.2	1870.93	631.2	1575.63
	630.8	2053.75	630.8	1495.36
	630.4	1891.96	630.4	1512.51
	630	1875.78	630	1572.14
	629.6	1876.68	629.6	1547.46
	629.2	1887.77	629.2	1558.41
	628.8	1958.86	628.8	1583.36
	628.4	1926.13	628.4	1545
	628	2024.29	628	1642.15
	627.6	2031.22	627.6	1666.93
	627.2	1989.02	627.2	1546.01
	626.8	1969.97	626.8	1543.33
	626.4	1922.48	626.4	1522.77
	626	1827	626	1590.22
	625.6	1835.75	625.6	1604.85
	625.2	1845.26	625.2	1611.34
	624.8	1943.99	624.8	1628.23
	624.4	1944.35	624.4	1684.51
	624	1982.41	624	1605.26
	623.6	2138.02	623.6	1593.37
	623.2	2014.53	623.2	1606.38
	622.8	1998.36	622.8	1567.45
	622.4	2009.26	622.4	1499.84
	622	1891.54	622	1502.73
	621.6	1926.34	621.6	1491.79
	621.2	1972.92	621.2	1593.37
	620.8	2030.56	620.8	1551.98
	620.4	2042.02	620.4	1585.21
	620	2130.04	620	1508.71
	619.6	2018.54	619.6	1563.52
	619.2	2043.68	619.2	1685.11
	618.8	1957.22	618.8	1628.4
	618.4	2012.84	618.4	1719.04
	618	2058.92	618	1565.53
	617.6	1950.91	617.6	1481.55
	617.2	2011.92	617.2	1688.96
	616.8	2062.96	616.8	1671.82
	616.4	2054.51	616.4	1580.62
	616	2031.43	616	1637.65
	615.6	2101.58	615.6	1656.92
	615.2	2016.4	615.2	1578.18
	614.8	2074.58	614.8	1712.51
	614.4	2222.26	614.4	1648.75
	614	1987.29	614	1678.53
	613.6	2052.15	613.6	1588.47
	613.2	1985.44	613.2	1600.3
	612.8	1992.09	612.8	1646.05
	612.4	1994.57	612.4	1483.26
	612	1987.2	612	1666.6
	611.6	2078.91	611.6	1546.1
	611.2	1967.03	611.2	1574.54
	610.8	2121.48	610.8	1547.11
	610.4	2078.31	610.4	1654.11
	610	2159.31	610	1657.57
	609.6	2027.08	609.6	1567.14
	609.2	2005.47	609.2	1533.48
	608.8	2103.78	608.8	1606.8
	608.4	2083.56	608.4	1582.56
	608	1955	608	1667.85
	607.6	1927.85	607.6	1632.87
	607.2	2049.37	607.2	1718.94
	606.8	2031.27	606.8	1663.75
	606.4	1933.05	606.4	1604.28
	606	1964.83	606	1593.32
	605.6	1949.86	605.6	1757
	605.2	2082.2	605.2	1705.08
	604.8	2117.72	604.8	1685.36
	604.4	2025.95	604.4	1539.27
	604	2070.19	604	1645.38
	603.6	2116.56	603.6	1650.64
	603.2	2072.75	603.2	1714.6
	602.8	2039.79	602.8	1730.06
	602.4	2042.75	602.4	1734.79
	602	2067.03	602	1733.78
	601.6	2124.26	601.6	1687.99
	601.2	2087.66	601.2	1649.89
	600.8	2181.52	600.8	1654.16
	600.4	2184.02	600.4	1570.54
	600	2137.06	600	1649.93
	599.6	2035.99	599.6	1598.61
	599.2	2042.28	599.2	1651.06
[truncated: 1,498 more rows]

## Sheet: Figure 5b
Figure 5b
	BE	Intensity	Intensity	Intensity	Intensity	Intensity	Intensity	Intensity	Intensity	Intensity	Intensity	BE		Intensity	Intensity	Intensity	Intensity	Intensity	Intensity	Intensity
	292.959	150.1	-	-	-	-	-	-	-	-	-	295.815	159.036	-	-	-	-	-	-	-
	292.859	151.276	-	-	-	-	-	-	-	-	-	295.715	167.427	-	-	-	-	-	-	-
	292.759	161.197	-	-	-	-	-	-	-	-	-	295.615	155.248	-	-	-	-	-	-	-
	292.659	142.737	-	-	-	-	-	-	-	-	-	295.515	166.002	-	-	-	-	-	-	-
	292.559	159.485	-	-	-	-	-	-	-	-	-	295.415	169.256	-	-	-	-	-	-	-
	292.459	149.028	-	-	-	-	-	-	-	-	-	295.315	159.751	-	-	-	-	-	-	-
	292.359	143.99	-	-	-	-	-	-	-	-	-	295.215	164.215	-	-	-	-	-	-	-
	292.259	149.381	-	-	-	-	-	-	-	-	-	295.115	164.334	-	-	-	-	-	-	-
	292.159	155.508	-	-	-	-	-	-	-	-	-	295.015	168.568	-	-	-	-	-	-	-
	292.059	162.458	-	-	-	-	-	-	-	-	-	294.915	167.726	-	-	-	-	-	-	-
	291.959	156.958	159.646	159.646	159.646	159.646	159.646	159.646	159.646	159.646	159.646	294.815	156.07	-	-	-	-	-	-	-
	291.859	159.541	159.721	159.721	159.721	159.721	159.721	159.721	159.722	159.721	159.722	294.715	157.971	-	-	-	-	-	-	-
	291.759	171.957	159.796	159.796	159.796	159.796	159.796	159.796	159.796	159.796	159.796	294.615	167.393	-	-	-	-	-	-	-
	291.659	156.619	159.867	159.867	159.867	159.867	159.867	159.867	159.868	159.867	159.868	294.515	172.227	-	-	-	-	-	-	-
	291.559	168.919	159.934	159.934	159.934	159.934	159.934	159.934	159.936	159.934	159.936	294.415	151.833	-	-	-	-	-	-	-
	291.459	176.638	159.996	159.996	159.996	159.996	159.996	159.996	160	159.996	160	294.315	165.561	-	-	-	-	-	-	-
	291.359	156.664	160.05	160.05	160.05	160.05	160.05	160.05	160.058	160.05	160.058	294.215	163.128	-	-	-	-	-	-	-
	291.259	167.5	160.095	160.095	160.095	160.095	160.095	160.095	160.112	160.095	160.112	294.115	157.319	-	-	-	-	-	-	-
	291.159	180.17	160.13	160.13	160.13	160.13	160.13	160.13	160.162	160.13	160.162	294.015	167.277	-	-	-	-	-	-	-
	291.059	156.736	160.153	160.153	160.153	160.153	160.153	160.153	160.215	160.153	160.215	293.915	166.837	-	-	-	-	-	-	-
	290.959	168.356	160.163	160.163	160.163	160.163	160.163	160.163	160.278	160.163	160.278	293.815	158.457	-	-	-	-	-	-	-
	290.859	154.341	160.159	160.159	160.159	160.159	160.159	160.159	160.366	160.159	160.366	293.715	162.325	-	-	-	-	-	-	-
	290.759	172.742	160.139	160.139	160.139	160.139	160.139	160.139	160.503	160.139	160.503	293.615	164.429	-	-	-	-	-	-	-
	290.659	154.785	160.101	160.101	160.101	160.101	160.101	160.102	160.729	160.101	160.73	293.515	158.345	-	-	-	-	-	-	-
	290.559	159.09	160.044	160.044	160.044	160.044	160.044	160.046	161.099	160.044	161.101	293.415	161.262	-	-	-	-	-	-	-
	290.459	154.282	159.966	159.966	159.966	159.966	159.966	159.971	161.694	159.966	161.698	293.315	163.195	-	-	-	-	-	-	-
	290.359	167.448	159.867	159.867	159.867	159.867	159.867	159.876	162.629	159.867	162.638	293.215	158.759	-	-	-	-	-	-	-
	290.259	166.259	159.745	159.745	159.745	159.745	159.745	159.763	164.052	159.745	164.071	293.115	169.949	-	-	-	-	-	-	-
	290.159	163.092	159.597	159.597	159.597	159.597	159.597	159.634	166.137	159.597	166.174	293.015	165.759	-	-	-	-	-	-	-
	290.059	180.028	159.424	159.424	159.424	159.424	159.424	159.494	169.101	159.424	169.171	292.915	174.258	-	-	-	-	-	-	-
	289.959	171.188	159.222	159.222	159.222	159.222	159.222	159.355	173.176	159.222	173.308	292.815	181.492	-	-	-	-	-	-	-
	289.859	175.132	158.993	158.993	158.993	158.993	158.993	159.237	178.545	158.993	178.789	292.715	183.87	-	-	-	-	-	-	-
	289.759	181.018	158.737	158.737	158.737	158.737	158.737	159.175	185.354	158.737	185.792	292.615	182.341	-	-	-	-	-	-	-
	289.659	197.654	158.459	158.459	158.459	158.459	158.459	159.224	193.641	158.459	194.407	292.515	191.422	-	-	-	-	-	-	-
	289.559	217.774	158.161	158.161	158.161	158.161	158.162	159.472	203.185	158.161	204.495	292.415	181.048	-	-	-	-	-	-	-
	289.459	226.616	157.848	157.848	157.848	157.848	157.849	160.032	213.546	157.848	215.732	292.315	197.603	-	-	-	-	-	-	-
	289.359	224.597	157.522	157.522	157.522	157.522	157.525	161.067	223.997	157.522	227.546	292.215	204.375	-	-	-	-	-	-	-
	289.259	231.095	157.186	157.186	157.186	157.186	157.193	162.813	233.555	157.186	239.19	292.115	208.93	-	-	-	-	-	-	-
	289.159	248.422	156.845	156.845	156.845	156.845	156.859	165.549	241.158	156.845	249.877	292.015	199.362	-	-	-	-	-	-	-
	289.059	250.259	156.5	156.5	156.5	156.5	156.53	169.605	245.746	156.5	258.881	291.915	207.295	-	-	-	-	-	-	-
	288.959	254.714	156.156	156.156	156.156	156.156	156.216	175.393	246.681	156.156	265.977	291.815	200.475	-	-	-	-	-	-	-
	288.859	285.674	155.816	155.816	155.816	155.816	155.93	183.311	243.81	155.816	271.419	291.715	212.576	-	-	-	-	-	-	-
	288.759	292.914	155.483	155.483	155.483	155.484	155.698	193.666	237.441	155.483	275.838	291.615	202.325	-	-	-	-	-	-	-
	288.659	250.811	155.161	155.161	155.161	155.161	155.556	206.665	228.408	155.161	280.307	291.515	211.191	-	-	-	-	-	-	-
	288.559	285.523	154.852	154.852	154.852	154.853	155.557	222.255	217.796	154.852	285.905	291.415	199.873	-	-	-	-	-	-	-
	288.459	299.668	154.56	154.56	154.56	154.562	155.794	239.918	206.66	154.56	293.254	291.315	206.578	-	-	-	-	-	-	-
	288.359	330.46	154.289	154.289	154.289	154.292	156.393	258.726	195.925	154.289	302.471	291.215	200.166	-	-	-	-	-	-	-
	288.259	311.773	154.041	154.041	154.041	154.049	157.536	277.22	186.224	154.041	312.906	291.115	208.819	-	-	-	-	-	-	-
	288.159	317.976	153.82	153.82	153.82	153.836	159.494	293.589	177.92	153.82	323.38	291.015	207.246	-	-	-	-	-	-	-
	288.059	323.299	153.629	153.629	153.629	153.663	162.614	305.958	171.166	153.629	332.514	290.915	212.008	-	-	-	-	-	-	-
	287.959	328.584	153.472	153.472	153.472	153.54	167.324	312.552	165.868	153.472	338.869	290.815	195.716	-	-	-	-	-	-	-
	287.859	350.988	153.351	153.351	153.351	153.486	174.175	312.55	161.868	153.351	342.024	290.715	196.32	-	-	-	-	-	-	-
	287.759	324.924	153.268	153.268	153.268	153.528	183.787	305.953	158.978	153.268	342.443	290.615	192.055	-	-	-	-	-	-	-
	287.659	349.811	153.207	153.207	153.207	153.697	196.696	293.549	156.935	153.207	341.255	290.515	205.565	-	-	-	-	-	-	-
	287.559	348.904	153.153	153.153	153.153	154.05	213.398	277.012	155.522	153.153	340.523	290.415	194.634	-	-	-	-	-	-	-
	287.459	346.048	153.089	153.089	153.089	154.69	234.208	258.254	154.56	153.089	342.446	290.315	207.866	-	-	-	-	-	-	-
	287.359	345.767	152.997	152.997	152.997	155.8	258.844	239.064	153.889	152.997	348.604	290.215	189.824	-	-	-	-	-	-	-
	287.259	364.458	152.862	152.862	152.862	157.633	286.525	220.915	153.388	152.862	359.875	290.115	184.019	-	-	-	-	-	-	-
	287.159	373.777	152.666	152.666	152.667	160.578	315.743	204.738	152.969	152.666	376.031	290.015	185.42	-	-	-	-	-	-	-
	287.059	405.96	152.392	152.392	152.395	165.244	344.144	191.022	152.563	152.392	395.799	289.915	192.27	-	-	-	-	-	-	-
	286.959	401.828	152.024	152.024	152.032	172.344	368.94	179.878	152.117	152.024	417.215	289.815	188.846	-	-	-	-	-	-	-
	286.859	445.116	151.545	151.545	151.568	182.826	387.036	171.06	151.595	151.545	437.906	289.715	176.725	-	-	-	-	-	-	-
	286.759	462.689	150.937	150.937	150.999	197.967	396.052	164.233	150.963	150.937	456.465	289.615	186.466	-	-	-	-	-	-	-
	286.659	449.6	150.185	150.185	150.343	219.013	394.698	159.028	150.198	150.185	472.541	289.515	190.845	-	-	-	-	-	-	-
	286.559	468.533	149.271	149.271	149.661	247.219	382.885	154.998	149.278	149.271	486.956	289.415	207.58	-	-	-	-	-	-	-
	286.459	528.733	148.179	148.179	149.103	283.802	362.175	151.788	148.182	148.179	502.334	289.315	182.605	-	-	-	-	-	-	-
	286.359	533.178	146.892	146.892	148.987	329.258	335.174	149.117	146.893	146.892	521.862	289.215	201.402	-	-	-	-	-	-	-
	286.259	564.444	145.392	145.393	149.955	383.043	304.755	146.729	145.393	145.392	548.306	289.115	182.138	-	-	-	-	-	-	-
	286.159	582.422	143.664	143.665	153.223	443.434	273.713	144.446	143.664	143.664	583.826	289.015	192.355	-	-	-	-	-	-	-
	286.059	626.96	141.69	141.694	160.857	506.924	244.223	142.137	141.69	141.69	629.075	288.915	198.748	-	-	-	-	-	-	-
	285.959	670.804	139.453	139.465	176.26	568.325	217.69	139.703	139.454	139.453	683.629	288.815	198.795	-	-	-	-	-	-	-
	285.859	735.453	136.938	136.968	204.988	621.364	194.879	137.074	136.938	136.938	747.522	288.715	215.456	-	-	-	-	-	-	-
	285.759	769.409	134.133	134.208	254.494	659.181	175.792	134.206	134.133	134.133	821.346	288.615	202.745	-	-	-	-	-	-	-
	285.659	925.818	131.062	131.241	334.687	676.78	160.158	131.1	131.062	131.062	909.718	288.515	207.946	-	-	-	-	-	-	-
	285.559	1052.49	127.753	128.167	457.635	671.346	147.573	127.772	127.753	127.753	1021.48	288.415	204.828	-	-	-	-	-	-	-
	285.459	1191.4	124.234	125.149	634.288	642.618	137.376	124.243	124.234	124.234	1166.74	288.315	210.278	-	-	-	-	-	-	-
	285.359	1362.85	120.536	122.469	870.931	594.72	129.016	120.54	120.536	120.536	1355.53	288.215	218.958	222.323	221.648	221.718	222.127	221.209	221.17	224.345
	285.259	1601.51	116.687	120.627	1164.5	533.304	122.032	116.688	116.686	116.686	1590.41	288.115	234.299	222.376	221.642	221.769	222.421	221.162	221.12	224.889
	285.159	1833.67	112.716	120.405	1495.67	464.825	116.002	112.715	112.714	112.714	1858.76	288.015	231.406	222.462	221.671	221.856	222.933	221.127	221.081	225.724
	285.059	2129.31	108.653	123.018	1825.61	395.618	110.618	108.65	108.65	108.65	2128.92	287.915	229.725	222.593	221.718	221.986	223.841	221.098	221.049	227.04
	284.959	2278.12	104.53	130.303	2101.27	330.467	105.672	104.521	104.521	104.521	2354.16	287.815	250.622	222.645	221.701	222.087	225.414	220.989	220.937	229.089
	284.859	2544.89	100.38	144.673	2265.13	272.62	101.015	100.357	100.357	100.357	2482.39	287.715	261.891	222.653	221.661	222.217	228.353	220.839	220.782	232.596
	284.759	2494.21	96.2397	168.987	2280.85	223.603	96.5534	96.1877	96.1877	96.1877	2481.49	287.615	259.363	222.758	221.653	222.465	233.804	220.698	220.636	238.835
	284.659	2375.99	92.1577	206.293	2143.86	183.525	92.2394	92.0411	92.041	92.041	2349.91	287.515	276.57	222.825	221.611	222.816	243.189	220.491	220.424	249.235
	284.559	2104.51	88.1981	258.952	1883.41	151.818	88.0519	87.9464	87.9464	87.9464	2118.65	287.415	286.436	222.799	221.571	223.41	258.023	220.248	220.174	265.354
	284.459	1808.98	84.4548	326.95	1553.74	127.392	83.9873	83.9328	83.9328	83.9328	1840.8	287.315	306.663	222.819	221.508	224.429	278.794	219.928	219.847	288.09
	284.359	1557.82	81.0652	406.868	1210.65	108.804	80.0567	80.0293	80.0293	80.0293	1567.33	287.215	311.408	222.883	221.498	226.366	303.925	219.589	219.501	316.258
	284.259	1324.65	78.2351	490.485	897.182	94.8144	76.2784	76.2648	76.2648	76.2648	1331.94	287.115	320.045	222.993	221.554	230.061	328.96	219.216	219.12	346.304
	284.159	1177.11	76.2735	564.945	637.979	84.3613	72.675	72.6685	72.6685	72.6685	1145.56	287.015	371.867	223.007	221.554	236.96	347.395	218.65	218.542	373.397
	284.059	1005.94	75.5786	615.785	439.469	76.4471	69.2722	69.2692	69.2692	69.2692	999.476	286.915	378.533	223.121	221.735	249.925	353.689	218.057	217.937	394.78
	283.959	891.262	76.6568	630.849	297.14	70.3846	66.0974	66.096	66.096	66.096	876.744	286.815	408.873	223.284	222.117	272.64	345.505	217.346	217.214	412.035
	283.859	733.387	80.1031	606.004	201.312	65.6887	63.1785	63.1779	63.1779	63.1779	763.575	286.715	443.393	223.531	222.878	309.004	325.256	216.505	216.358	431.741
	283.759	640.698	86.4091	546.607	139.533	61.976	60.5442	60.5439	60.5439	60.5439	652.894	286.615	482.493	223.917	224.374	360.756	298.72	215.519	215.351	461.88
	283.659	559.48	95.803	464.769	101.426	59.0105	58.2158	58.2157	58.2157	58.2157	546.361	286.515	515.06	224.57	227.366	424.404	272.22	214.4	214.217	506.092
	283.559	455.516	107.986	375.201	78.8973	56.6177	56.1858	56.1858	56.1858	56.1858	450.144	286.415	555.267	225.619	233.281	489.222	250.057	213.133	212.926	559.606
	283.459	364.117	121.833	290.404	65.893	54.6682	54.4392	54.4392	54.4392	54.4392	369.48	286.315	615.133	227.227	244.862	539.089	233.69	211.639	211.404	610.89
	283.359	315.871	135.353	218.117	58.4902	53.079	52.9609	52.9609	52.9609	52.9609	306.157	286.215	617.463	229.998	267.35	558.976	222.746	210.136	209.868	649.736
	283.259	252.047	145.987	161.707	54.2977	51.7957	51.7362	51.7362	51.7362	51.7362	258.579	286.115	677.947	234.372	308.251	541.722	215.504	208.405	208.096	675.867
	283.159	221.236	151.192	120.521	51.8924	50.7794	50.75	50.75	50.75	50.75	222.134	286.015	707.557	241.67	377.132	492.504	210.594	206.564	206.206	703.639
	283.059	189.494	149.602	92.2317	50.4749	50.0016	49.9875	49.9875	49.9875	49.9875	192.348	285.915	755.153	254.183	481.262	425.587	206.872	204.546	204.129	755.934
	282.959	174.268	141.397	73.9383	49.6325	49.4403	49.4337	49.4337	49.4337	49.4337	166.107	285.815	892.803	276.229	618.758	357.05	203.347	202.014	201.523	851.305
	282.859	143.176	128.229	62.6961	49.1522	49.0769	49.0738	49.0738	49.0738	49.0738	141.933	285.715	982.067	317.156	772.829	298.914	199.853	199.153	198.569	993.629
	282.759	110.599	112.701	56.1409	48.9224	48.8942	48.8929	48.8929	48.8929	48.8929	119.98	285.615	1154.66	393.975	910.344	255.514	195.898	195.654	194.951	1171.58
	282.659	91.1627	97.26	52.5742	48.8865	48.8765	48.8759	48.8759	48.8759	48.8759	100.97	285.515	1346.52	535.889	992.536	225.678	191.316	191.451	190.593	1374.5
	282.559	91.996	83.6789	50.8234	49.0118	49.0083	49.0081	49.0081	49.0081	49.0081	85.4981	285.415	1621.59	784.179	991.866	205.337	185.744	186.24	185.178	1612.65
	282.459	76.5236	72.8577	50.1275	49.2757	49.2745	49.2744	49.2744	49.2744	49.2744	73.7121	285.315	1941.93	1183.04	906.582	190.419	178.983	179.871	178.53	1924.78
	282.359	74.5658	64.9245	50.0435	49.6605	49.6601	49.6601	49.6601	49.6601	49.6601	65.3083	285.215	2395.91	1754.25	761.111	177.524	170.508	171.873	170.139	2354.71
	282.259	61.8764	59.5741	50.3166	50.1502	50.1501	50.1501	50.1501	50.1501	50.1501	59.7407	285.115	2867.8	2462.98	593.77	164.81	160.236	162.24	159.931	2904.31
	282.159	69.2044	56.3041	50.7987	50.7296	50.7296	50.7296	50.7296	50.7296	50.7296	56.3733	285.015	3478.03	3194.03	438.151	150.79	147.629	150.579	147.374	3491.68
	282.059	53.9636	54.5379	51.4111	51.3836	51.3836	51.3836	51.3836	51.3836	51.3836	54.5654	284.915	3951.3	3770.58	313.587	135.487	133.195	137.664	132.98	3958.6
	281.959	54.5796	53.8048	52.1078	52.0973	52.0973	52.0973	52.0973	52.0973	52.0973	53.8153	284.815	4123.8	4020.29	224.151	119.786	118.061	125.153	117.878	4135.93
	281.859	52.1818	53.7447	52.8596	52.8557	52.8557	52.8557	52.8557	52.8557	52.8557	53.7486	284.715	3973.83	3858.72	164.318	104.778	103.444	115.279	103.286	3933.39
	281.759	63.3809	54.0877	53.6453	53.644	53.644	53.644	53.644	53.644	53.644	54.0891	284.615	3459.3	3335.38	126	91.7776	90.7231	111.222	90.5861	3392.75
	281.659	48.0756	54.6591	54.4476	54.4471	54.4471	54.4471	54.4471	54.4471	54.4471	54.6596	284.515	2572.92	2607.45	102.611	82.1609	81.312	117.142	81.1924	2665.9
	281.559	51.8849	-	-	-	-	-	-	-	-	-	284.415	1928.67	1858.83	87.9458	75	74.3061	135.432	74.2012	1934.71
	281.459	46.64	-	-	-	-	-	-	-	-	-	284.315	1304.07	1226.67	78.9197	70.2143	69.6398	168.479	69.5471	1335.74
	281.359	46.2533	-	-	-	-	-	-	-	-	-	284.215	962.977	767.015	72.9048	66.7295	66.2484	214.436	66.1662	922.668
	281.259	46.6338	-	-	-	-	-	-	-	-	-	284.115	714.48	470.384	68.7609	64.193	63.7879	266.711	63.7129	678.986
	281.159	43.166	-	-	-	-	-	-	-	-	-	284.015	574.413	295.299	65.6801	62.193	61.846	313.229	61.7803	551.126
	281.059	43.1092	-	-	-	-	-	-	-	-	-	283.915	467.353	197.602	63.3309	60.603	60.3056	340.446	60.2455	481.305
	280.959	44.9622	-	-	-	-	-	-	-	-	-	283.815	397.167	143.985	61.4588	59.2822	59.0249	339.14	58.9705	427.009
	280.859	48.7413	-	-	-	-	-	-	-	-	-	283.715	334.913	113.881	59.9652	58.1998	57.975	309.294	57.9263	367.61
	280.759	41.4242	-	-	-	-	-	-	-	-	-	283.615	278.315	96.1313	58.7856	57.3336	57.1364	259.983	57.0923	301.001
	280.659	52.3524	-	-	-	-	-	-	-	-	-	283.515	248.086	84.9534	57.7921	56.5835	56.4101	204.532	56.3696	234.793
	280.559	51.572	-	-	-	-	-	-	-	-	-	283.415	210.403	77.4927	56.994	55.9821	55.8236	154.63	55.7867	177.776
	280.459	46.7542	-	-	-	-	-	-	-	-	-	283.315	172.308	72.2897	56.3796	55.5164	55.3791	116.513	55.3457	134.695
	280.359	49.6982	-	-	-	-	-	-	-	-	-	283.215	151.153	68.5	55.8755	55.1392	55.0141	90.8924	54.9832	105.488
	280.259	53.3618	-	-	-	-	-	-	-	-	-	283.115	146.873	65.6107	55.4111	54.7769	54.664	75.2493	54.6354	87.1702
	280.159	51.5244	-	-	-	-	-	-	-	-	-	283.015	122.646	63.4226	55.0567	54.5049	54.4043	66.3586	54.3781	76.2348
	280.059	53.8578	-	-	-	-	-	-	-	-	-	282.915	93.412	61.7785	54.8276	54.3447	54.2545	61.4986	54.2304	69.7824
	279.959	55.1169	-	-	-	-	-	-	-	-	-	282.815	76.761	60.5138	54.6735	54.2503	54.1676	58.8255	54.1451	65.8502
	279.859	55.0751	-	-	-	-	-	-	-	-	-	282.715	72.886	59.4995	54.5579	54.1702	54.0951	57.2761	54.0742	63.302
	279.759	49.3969	-	-	-	-	-	-	-	-	-	282.615	59.3067	58.7156	54.48	54.1413	54.0737	56.3624	54.0544	61.5554
	279.659	51.604	-	-	-	-	-	-	-	-	-	282.515	49.395	58.0721	54.4173	54.117	54.0549	55.7693	54.0369	60.283
	279.559	55.5791	-	-	-	-	-	-	-	-	-	282.415	53.409	-	-	-	-	-	-	-
	279.459	59.5551	-	-	-	-	-	-	-	-	-	282.315	46.265	-	-	-	-	-	-	-
	279.359	60.7938	-	-	-	-	-	-	-	-	-	282.215	37.367	-	-	-	-	-	-	-
	279.259	59.9644	-	-	-	-	-	-	-	-	-	282.115	30.9901	-	-	-	-	-	-	-
	279.159	54.3729	-	-	-	-	-	-	-	-	-	282.015	32.6506	-	-	-	-	-	-	-
	279.059	64.788	-	-	-	-	-	-	-	-	-	281.915	31.3565	-	-	-	-	-	-	-
	278.959	63.0791	-	-	-	-	-	-	-	-	-	281.815	29.0279	-	-	-	-	-	-	-
	278.859	67.4671	-	-	-	-	-	-	-	-	-	281.715	30.313	-	-	-	-	-	-	-
	278.759	51.6782	-	-	-	-	-	-	-	-	-	281.615	27.3736	-	-	-	-	-	-	-
	278.659	68.9124	-	-	-	-	-	-	-	-	-	281.515	26.9725	-	-	-	-	-	-	-
	278.559	68.3844	-	-	-	-	-	-	-	-	-	281.415	24.7206	-	-	-	-	-	-	-
	278.459	66.7107	-	-	-	-	-	-	-	-	-	281.315	24.2571	-	-	-	-	-	-	-
	278.359	63.9867	-	-	-	-	-	-	-	-	-	281.215	22.6122	-	-	-	-	-	-	-
	278.259	63.5764	-	-	-	-	-	-	-	-	-	281.115	24.6359	-	-	-	-	-	-	-
	278.159	55.1338	-	-	-	-	-	-	-	-	-	281.015	24.7244	-	-	-	-	-	-	-
	278.059	56.2871	-	-	-	-	-	-	-	-	-	280.915	22.7405	-	-	-	-	-	-	-
	277.959	46.3218	-	-	-	-	-	-	-	-	-	280.815	27.0147	-	-	-	-	-	-	-
	277.859	55.9547	-	-	-	-	-	-	-	-	-	280.715	29.6113	-	-	-	-	-	-	-
	277.759	55.096	-	-	-	-	-	-	-	-	-	280.615	24.9934	-	-	-	-	-	-	-
	277.659	56.8827	-	-	-	-	-	-	-	-	-	280.515	25.3821	-	-	-	-	-	-	-
	277.559	59.1609	-	-	-	-	-	-	-	-	-	280.415	23.3153	-	-	-	-	-	-	-
	277.459	58.6138	-	-	-	-	-	-	-	-	-	280.315	22.3234	-	-	-	-	-	-	-
	277.359	59.1071	-	-	-	-	-	-	-	-	-	280.215	22.6231	-	-	-	-	-	-	-
	277.259	54.2102	-	-	-	-	-	-	-	-	-	280.115	17.3741	-	-	-	-	-	-	-
	277.159	52.0853	-	-	-	-	-	-	-	-	-	280.015	22.0611	-	-	-	-	-	-	-
	277.059	59.556	-	-	-	-	-	-	-	-	-	279.915	24.6899	-	-	-	-	-	-	-
	276.959	52.4351	-	-	-	-	-	-	-	-	-	279.815	21.5914	-	-	-	-	-	-	-
	276.859	54.2938	-	-	-	-	-	-	-	-	-	279.715	16.0109	-	-	-	-	-	-	-
	276.759	54.1187	-	-	-	-	-	-	-	-	-	279.615	16.6941	-	-	-	-	-	-	-
	276.659	42.7304	-	-	-	-	-	-	-	-	-	279.515	19.9621	-	-	-	-	-	-	-
	276.559	48.856	-	-	-	-	-	-	-	-	-	279.415	21.0189	-	-	-	-	-	-	-
	276.459	49.3227	-	-	-	-	-	-	-	-	-	279.315	21.581	-	-	-	-	-	-	-
	276.359	43.935	-	-	-	-	-	-	-	-	-	279.215	16.0563	-	-	-	-	-	-	-
	276.259	37.9021	-	-	-	-	-	-	-	-	-	279.115	17.983	-	-	-	-	-	-	-
	276.159	52.2827	-	-	-	-	-	-	-	-	-	279.015	15.7751	-	-	-	-	-	-	-
	276.059	48.0996	-	-	-	-	-	-	-	-	-	278.915	26.224	-	-	-	-	-	-	-
	275.959	49.8133	-	-	-	-	-	-	-	-	-	278.815	16.3589	-	-	-	-	-	-	-
	275.859	44.8862	-	-	-	-	-	-	-	-	-	278.715	19.3433	-	-	-	-	-	-	-
	275.759	36.4596	-	-	-	-	-	-	-	-	-	278.615	18.6884	-	-	-	-	-	-	-
	275.659	42.0997	-	-	-	-	-	-	-	-	-	278.515	20.929	-	-	-	-	-	-	-
	275.559	37.0076	-	-	-	-	-	-	-	-	-	278.415	20.6359	-	-	-	-	-	-	-
	275.459	45.2511	-	-	-	-	-	-	-	-	-	278.315	18.758	-	-	-	-	-	-	-
	275.359	45.7938	-	-	-	-	-	-	-	-	-	278.215	22.3134	-	-	-	-	-	-	-
	275.259	36.4968	-	-	-	-	-	-	-	-	-	278.115	18.0355	-	-	-	-	-	-	-
	275.159	36.4249	-	-	-	-	-	-	-	-	-	278.015	23.9157	-	-	-	-	-	-	-
	275.059	44.8653	-	-	-	-	-	-	-	-	-	277.915	18.3807	-	-	-	-	-	-	-
	274.959	42.2153	-	-	-	-	-	-	-	-	-	277.815	17.3471	-	-	-	-	-	-	-

## Sheet: Figure 5c
Figure 5c
	BE	Intensity	Intensity	Intensity	Intensity	Intensity	BE	Intensity	Intensity	Intensity	Intensity
	539.959	304.864	-	-	-	-	540.815	284.023	-	-	-
	539.859	311.64	-	-	-	-	540.715	274.131	-	-	-
	539.759	322.797	-	-	-	-	540.615	273.912	-	-	-
	539.659	318.622	-	-	-	-	540.515	276.653	-	-	-
	539.559	305.654	-	-	-	-	540.415	263.606	-	-	-
	539.459	315.862	-	-	-	-	540.315	274.501	-	-	-
	539.359	299.089	-	-	-	-	540.215	268.23	-	-	-
	539.259	301.222	-	-	-	-	540.115	280.945	-	-	-
	539.159	306.923	307.931	307.931	307.931	307.931	540.015	279.653	-	-	-
	539.059	315.651	307.922	307.922	307.922	307.922	539.915	274.053	-	-	-
	538.959	304.485	307.918	307.918	307.918	307.918	539.815	282.583	-	-	-
	538.859	332.489	307.891	307.891	307.891	307.891	539.715	290.918	-	-	-
	538.759	318.55	307.879	307.879	307.879	307.879	539.615	277.051	-	-	-
	538.659	316.172	307.869	307.869	307.869	307.869	539.515	279.621	-	-	-
	538.559	324.262	307.851	307.851	307.851	307.851	539.415	274.596	-	-	-
	538.459	310.167	307.848	307.849	307.848	307.849	539.315	283.798	-	-	-
	538.359	284.083	307.821	307.822	307.821	307.822	539.215	265.299	-	-	-
	538.259	304.472	307.818	307.819	307.818	307.819	539.115	279.358	-	-	-
	538.159	328.792	307.794	307.796	307.794	307.796	539.015	271.324	-	-	-
	538.059	301.04	307.786	307.789	307.786	307.789	538.915	261.293	-	-	-
	537.959	301.261	307.779	307.783	307.779	307.783	538.815	274.303	-	-	-
	537.859	341.893	307.741	307.747	307.741	307.747	538.715	281.787	-	-	-
	537.759	306.384	307.739	307.748	307.739	307.748	538.615	265.417	-	-	-
	537.659	316.377	307.729	307.743	307.729	307.743	538.515	295.52	-	-	-
	537.559	307.59	307.729	307.749	307.729	307.749	538.415	272.665	-	-	-
	537.459	321.981	307.713	307.741	307.713	307.741	538.315	281.402	-	-	-
	537.359	329.108	307.689	307.729	307.689	307.729	538.215	267.495	-	-	-
	537.259	312.628	307.684	307.74	307.684	307.741	538.115	277.229	-	-	-
	537.159	315.17	307.675	307.756	307.675	307.756	538.015	270.436	-	-	-
	537.059	319.249	307.662	307.776	307.662	307.776	537.915	276.644	-	-	-
	536.959	315.077	307.654	307.813	307.654	307.813	537.815	265.996	-	-	-
	536.859	337.71	307.621	307.842	307.62	307.842	537.715	279.737	-	-	-
	536.759	315.247	307.613	307.917	307.611	307.918	537.615	277.861	-	-	-
	536.659	293.279	307.597	308.016	307.595	308.018	537.515	274.724	-	-	-
	536.559	329.071	307.574	308.146	307.571	308.149	537.415	276.293	-	-	-
	536.459	310.267	307.572	308.346	307.568	308.35	537.315	283.657	-	-	-
	536.359	351.5	307.524	308.573	307.518	308.578	537.215	275.404	-	-	-
	536.259	333.977	307.497	308.903	307.489	308.911	537.115	274.547	-	-	-
	536.159	310.338	307.497	309.368	307.485	309.38	537.015	289.145	-	-	-
	536.059	318.187	307.49	309.976	307.473	309.992	536.915	285.568	-	-	-
	535.959	328.494	307.472	310.744	307.45	310.766	536.815	267.03	-	-	-
	535.859	346.383	307.438	311.722	307.406	311.754	536.715	285.465	-	-	-
	535.759	310.848	307.446	313.029	307.402	313.074	536.615	264.693	-	-	-
	535.659	343.553	307.423	314.632	307.361	314.693	536.515	284.101	-	-	-
	535.559	320.637	307.431	316.716	307.346	316.8	536.415	280.4	-	-	-
	535.459	329.31	307.437	319.309	307.322	319.424	536.315	284.893	-	-	-
	535.359	327.164	307.456	322.511	307.299	322.668	536.215	280.396	-	-	-
	535.259	336.777	307.478	326.527	307.266	326.739	536.115	284.446	-	-	-
	535.159	338.713	307.514	331.413	307.231	331.696	536.015	273.417	-	-	-
	535.059	353.397	307.559	337.348	307.179	337.728	535.915	272.632	-	-	-
	534.959	364.49	307.618	344.585	307.114	345.089	535.815	276.691	-	-	-
	534.859	354.847	307.725	353.221	307.06	353.885	535.715	283.448	-	-	-
	534.759	372.45	307.86	363.564	306.987	364.437	535.615	288.152	-	-	-
	534.659	388.79	308.031	375.809	306.895	376.946	535.515	284.629	289.367	286.556	289.367
	534.559	402.517	308.261	390.064	306.787	391.538	535.415	286.893	289.726	286.556	289.726
	534.459	411.47	308.569	406.851	306.669	408.751	535.315	289.135	290.151	286.554	290.151
	534.359	439.47	308.948	426.132	306.519	428.56	535.215	280.339	290.661	286.549	290.661
	534.259	454.61	309.448	448.117	306.353	451.212	535.115	283.242	291.287	286.546	291.287
	534.159	456.323	310.1	473.288	306.184	477.205	535.015	274.728	292.052	286.536	292.052
	534.059	519.207	310.861	501.352	305.944	506.269	534.915	284.314	293.015	286.534	293.015
	533.959	538.83	311.836	532.596	305.681	538.751	534.815	293.752	294.223	286.528	294.223
	533.859	593.657	312.998	567.034	305.357	574.674	534.715	293.672	295.757	286.522	295.757
	533.759	590.903	314.463	604.366	305.036	613.793	534.615	309.265	297.71	286.503	297.71
	533.659	649.407	316.222	644.566	304.648	656.14	534.515	297.802	300.235	286.493	300.235
	533.559	694.943	318.303	687.113	304.208	701.209	534.415	298.75	303.491	286.483	303.491
	533.459	765.407	320.767	731.424	303.689	748.502	534.315	311.602	307.692	286.462	307.692
	533.359	756.897	323.734	777.094	303.178	797.65	534.215	302.128	313.1	286.448	313.1
	533.259	843.753	327.117	823.039	302.569	847.586	534.115	321.745	320.002	286.418	320.002
	533.159	887.123	331.084	868.465	301.911	897.639	534.015	343.204	328.744	286.37	328.744
	533.059	944.173	335.59	912.14	301.188	946.542	533.915	340.884	339.692	286.324	339.692
	532.959	987.553	340.686	953.166	300.415	993.437	533.815	358.859	353.237	286.263	353.237
	532.859	1017.65	346.459	990.246	299.607	1037.1	533.715	361.834	369.7	286.199	369.7
	532.759	1089.49	352.79	1022.1	298.717	1076.18	533.615	407.036	389.311	286.097	389.311
	532.659	1100.97	359.767	1048.21	297.814	1110.16	533.515	405.448	412.287	285.996	412.287
	532.559	1172.92	367.279	1066.92	296.828	1137.38	533.415	436.771	438.516	285.869	438.516
	532.459	1149.94	375.321	1078.14	295.867	1157.6	533.315	472.314	467.765	285.711	467.765
	532.359	1194.35	383.764	1081.63	294.855	1170.54	533.215	500.312	499.494	285.529	499.494
	532.259	1208.92	392.47	1076.21	293.826	1174.85	533.115	516.28	532.889	285.334	532.889
	532.159	1187.43	401.326	1063.16	292.819	1171.66	533.015	551.47	566.853	285.109	566.853
	532.059	1174.73	410.115	1042.53	291.826	1160.82	532.915	595.436	600.043	284.847	600.043
	531.959	1101.05	418.697	1014.72	290.915	1142.5	532.815	622.81	631.001	284.561	631.001
	531.859	1098.4	426.764	981.156	290.005	1117.92	532.715	676.371	658.139	284.23	658.139
	531.759	1061.42	434.052	942.437	289.136	1087.35	532.615	664.992	680.112	283.908	680.112
	531.659	1041.09	440.389	899.85	288.289	1051.95	532.515	703.488	695.565	283.553	695.565
	531.559	995.803	445.506	854.688	287.493	1012.7	532.415	733.766	703.612	283.172	703.612
	531.459	956.81	449.202	807.858	286.739	970.322	532.315	712.427	703.843	282.809	703.843
	531.359	929.593	451.417	760.581	286.015	925.983	532.215	704.434	696.077	282.453	696.077
	531.259	871.013	451.897	713.735	285.356	880.276	532.115	682.48	680.905	282.114	680.905
	531.159	857.27	450.696	668.235	284.712	834.219	532.015	652.476	659.146	281.801	659.146
	531.059	787.81	447.918	624.644	284.145	788.417	531.915	614.211	632.003	281.52	632.003
	530.959	742.867	443.43	583.516	283.628	743.318	531.815	593.29	600.943	281.257	600.943
	530.859	707.477	437.559	545.336	283.151	699.743	531.715	554.76	567.469	281.025	567.469
	530.759	680.51	430.391	510.073	282.704	657.761	531.615	529.469	533.09	280.815	533.09
	530.659	616.33	422.153	478.163	282.328	617.989	531.515	485.36	499.164	280.642	499.164
	530.559	578.413	413.134	449.472	281.994	580.611	531.415	462.838	466.822	280.488	466.822
	530.459	550.43	403.496	423.776	281.692	545.58	531.315	440.829	436.894	280.353	436.894
	530.359	533.207	393.505	401.317	281.409	513.414	531.215	412.091	409.974	280.241	409.974
	530.259	479.723	383.424	381.616	281.185	483.855	531.115	396.314	386.358	280.143	386.358
	530.159	458.597	373.424	364.49	280.985	456.929	531.015	378.977	366.079	280.059	366.079
	530.059	416.66	363.704	349.935	280.833	432.807	530.915	360.659	349.068	279.991	349.068
	529.959	387.237	354.382	337.444	280.713	411.113	530.815	339.078	335.035	279.941	335.035
	529.859	401.407	345.574	326.876	280.577	391.873	530.715	324.701	323.648	279.904	323.648
	529.759	343.59	337.385	318.088	280.506	374.967	530.615	328.848	314.546	279.862	314.546
	529.659	348.9	329.831	310.686	280.429	360.088	530.515	331.204	307.33	279.819	307.33
	529.559	337.997	322.975	304.624	280.364	347.235	530.415	297.625	301.703	279.804	301.703
	529.459	331.356	316.767	299.629	280.307	336.09	530.315	309.665	297.312	279.778	297.312
	529.359	328.602	311.257	295.511	280.252	326.517	530.215	300.644	293.903	279.761	293.903
	529.259	310.209	306.4	292.248	280.219	318.429	530.115	288.76	291.274	279.753	291.274
	529.159	299.814	302.129	289.598	280.196	311.531	530.015	293.272	289.222	279.742	289.222
	529.059	291.114	298.475	287.482	280.184	305.773	529.915	290.013	287.619	279.733	287.619
	528.959	312.234	295.284	285.796	280.148	300.932	529.815	295.196	286.353	279.72	286.353
	528.859	294.66	292.569	284.463	280.132	296.901	529.715	280.255	285.356	279.72	285.356
	528.759	289.815	290.295	283.428	280.121	293.602	529.615	283.973	284.555	279.716	284.555
	528.659	295.894	288.358	282.615	280.103	290.87	529.515	283.389	283.905	279.713	283.905
	528.559	294.315	286.749	281.977	280.087	288.639	529.415	280.465	283.375	279.712	283.375
	528.459	287.518	285.425	281.499	280.079	286.845	529.315	286.987	282.93	279.706	282.93
	528.359	279.383	284.333	281.136	280.078	285.392	529.215	271.667	-	-	-
	528.259	274.532	283.447	280.853	280.072	284.229	529.115	293.636	-	-	-
	528.159	284.994	282.724	280.644	280.066	283.302	529.015	278.438	-	-	-
	528.059	287.047	282.134	280.481	280.058	282.557	528.915	289.613	-	-	-
	527.959	257.538	281.652	280.34	280.033	281.959	528.815	291.971	-	-	-
	527.859	277.194	281.281	280.252	280.03	281.504	528.715	273.678	-	-	-
	527.759	286.34	280.984	280.182	280.023	281.143	528.615	270.672	-	-	-
	527.659	285.556	280.752	280.131	280.016	280.866	528.515	276.634	-	-	-
	527.559	281.641	280.572	280.096	280.015	280.654	528.415	269.343	-	-	-
	527.459	283.911	280.432	280.067	280.01	280.489	528.315	278.198	-	-	-
	527.359	275.972	280.322	280.046	280.006	280.363	528.215	279.453	-	-	-
	527.259	287.937	280.232	280.025	279.997	280.26	528.115	277.278	-	-	-
	527.159	271.195	280.162	280.006	279.987	280.181	528.015	272.531	-	-	-
	527.059	276.344	280.112	279.996	279.983	280.125	527.915	274.905	-	-	-
	526.959	272.077	280.068	279.983	279.974	280.077	527.815	270.316	-	-	-
	526.859	275.891	280.038	279.976	279.969	280.044	527.715	277.779	-	-	-
	526.759	259.922	279.997	279.951	279.947	280.001	527.615	271.423	-	-	-
	526.659	255.617	279.955	279.922	279.919	279.958	527.515	272.775	-	-	-
	526.559	285.491	279.939	279.915	279.913	279.941	527.415	278.798	-	-	-
	526.459	274.883	279.926	279.909	279.907	279.927	527.315	268.512	-	-	-
	526.359	264.281	279.903	279.891	279.89	279.904	527.215	273.189	-	-	-
	526.259	268.232	279.886	279.877	279.877	279.886	527.115	269.208	-	-	-
	526.159	284.481	279.878	279.872	279.872	279.878	527.015	272.59	-	-	-
	526.059	278.122	279.874	279.87	279.87	279.874	526.915	274.042	-	-	-
	525.959	283.054	279.869	279.866	279.866	279.869	526.815	263.667	-	-	-
	525.859	272.711	279.86	279.858	279.858	279.86
	525.759	282.818	279.856	279.855	279.855	279.856
	525.659	281.54	279.854	279.853	279.853	279.854
	525.559	270.764	279.843	279.843	279.843	279.843
	525.459	271.738	279.834	279.833	279.833	279.834
	525.359	277.91	279.832	279.831	279.831	279.832
	525.259	279.543	279.831	279.831	279.831	279.831
	525.159	287.099	279.823	279.823	279.823	279.823
	525.059	280.237	279.822	279.822	279.822	279.822
	524.959	285.955	279.815	279.815	279.815	279.815
	524.859	276.676	279.812	279.812	279.812	279.812
	524.759	276.805	-	-	-	-
	524.659	279.611	-	-	-	-
	524.559	270.428	-	-	-	-
	524.459	272.791	-	-	-	-
	524.359	269.883	-	-	-	-
	524.259	277.164	-	-	-	-
	524.159	271.77	-	-	-	-
	524.059	277.93	-	-	-	-
	523.959	267.054	-	-	-	-

## Sheet: Figure 5d
Figure 5d
	BE	Intensity	Intensity	Intensity	Intensity	Intensity
	203.659	28.5058	-	-	-	-
	203.559	33.5149	-	-	-	-
	203.459	29.5498	-	-	-	-
	203.359	28.6667	-	-	-	-
	203.259	26.4464	-	-	-	-
	203.159	27.1038	-	-	-	-
	203.059	30.4616	-	-	-	-
	202.959	30.6462	-	-	-	-
	202.859	27.7733	-	-	-	-
	202.759	27.7456	-	-	-	-
	202.659	28.9729	-	-	-	-
	202.559	32.638	-	-	-	-
	202.459	29.5833	31.9082	31.956	31.9081	31.9561
	202.359	33.534	31.901	31.9709	31.9009	31.971
	202.259	30.66	31.8956	31.9966	31.8954	31.9967
	202.159	30.7051	31.8904	32.0344	31.8902	32.0347
	202.059	29.0909	31.8782	32.0809	31.8778	32.0814
	201.959	28.2216	31.8624	32.1454	31.8617	32.1461
	201.859	29.7927	31.8537	32.2438	31.8525	32.245
	201.759	30.68	31.8492	32.38	31.8473	32.3819
	201.659	32.5733	31.8472	32.5604	31.8441	32.5635
	201.559	28.7896	31.8355	32.7847	31.8306	32.7896
	201.459	34.6402	31.8259	33.0723	31.8181	33.0801
	201.359	31.0476	31.8269	33.442	31.8147	33.4542
	201.259	31.6036	31.8326	33.8991	31.8138	33.9179
	201.159	36.8216	31.8202	34.4326	31.7915	34.4614
	201.059	30.9604	31.8313	35.087	31.7878	35.1306
	200.959	36.3987	31.8323	35.8315	31.7673	35.8965
	200.859	39.3511	31.8293	36.6716	31.7335	36.7674
	200.759	41.0593	31.832	37.6071	31.6919	37.7472
	200.659	41.4189	31.851	38.6259	31.6486	38.8283
	200.559	44.4098	31.8803	39.693	31.5918	39.9815
	200.459	41.1538	31.9555	40.8031	31.5492	41.2094
	200.359	48.4549	32.0413	41.8646	31.4739	42.4321
	200.259	47.4984	32.185	42.8647	31.4025	43.6473
	200.159	48.8573	32.3901	43.7406	31.3247	44.8059
	200.059	49.8369	32.6749	44.4339	31.2423	45.8665
	199.959	51.7627	33.059	44.8958	31.1509	46.8039
	199.859	52.4318	33.5644	45.0999	31.0561	47.6082
	199.759	53.9504	34.2087	45.023	30.9541	48.2776
	199.659	48.5336	35.0465	44.682	30.8758	48.8527
	199.559	49.5369	36.075	44.0768	30.7926	49.3592
	199.459	50.2231	37.3045	43.2436	30.7061	49.8421
	199.359	46.6493	38.7634	42.2456	30.635	50.374
	199.259	51.0376	40.4205	41.0949	30.5442	50.9712
	199.159	47.8722	42.2973	39.8865	30.467	51.7169
	199.059	56.1502	44.3072	38.619	30.3525	52.5736
	198.959	49.1042	46.4714	37.404	30.269	53.6064
	198.859	50.7033	48.6857	36.2411	30.178	54.7489
	198.759	52.2678	50.861	35.1537	30.0796	55.9352
	198.659	54.8293	52.8938	34.1529	29.9693	57.0774
	198.559	53.3829	54.6967	33.2661	29.865	58.0978
	198.459	61.4804	56.1075	32.4536	29.7242	58.8369
	198.359	53.9022	57.1063	31.7772	29.6164	59.267
	198.259	58.6104	57.5749	31.1748	29.4873	59.2624
	198.159	57.3631	57.5009	30.6653	29.3631	58.803
	198.059	57.3076	56.8511	30.2319	29.2386	57.8444
	197.959	55.3664	55.6906	29.8702	29.1222	56.4386
	197.859	54.1549	54.0858	29.5667	29.0107	54.6418
	197.759	51.8293	52.1301	29.318	28.9091	52.5391
	197.659	57.7231	49.8822	29.0782	28.7807	50.1797
	197.559	46.7778	47.5396	28.9142	28.7005	47.7533
	197.459	49.4938	45.1408	28.7594	28.6079	45.2922
	197.359	46.8567	42.7966	28.6331	28.5266	42.9031
	197.259	41.3087	40.596	28.5436	28.4697	40.67
	197.159	36.7049	38.5813	28.4837	28.433	38.6321
	197.059	34.6789	36.7724	28.4395	28.4052	36.8067
	196.959	35.0556	35.1778	28.3986	28.3755	35.2008
	196.859	34.8984	33.8053	28.3618	28.3465	33.8207
	196.759	29.5953	32.6624	28.3509	28.3409	32.6724
	196.659	28.894	31.7135	28.3449	28.3385	31.72
	196.559	32.2524	30.9254	28.3252	28.321	30.9295
	196.459	33.0753	30.2865	28.3025	28.2998	30.2891
	196.359	30.8904	29.7843	28.2899	28.2883	29.7859
	196.259	29.3527	29.3955	28.2846	28.2836	29.3965
	196.159	28.1816	29.1011	28.2837	28.2831	29.1017
	196.059	24.7122	28.8624	28.2677	28.2673	28.8628
	195.959	30.4382	28.685	28.2579	28.2577	28.6853
	195.859	27.3229	28.5565	28.2537	28.2535	28.5566
	195.759	28.6216	28.4648	28.252	28.2519	28.4649
	195.659	27.3762	28.396	28.2481	28.248	28.396
	195.559	30.4311	28.3397	28.2383	28.2383	28.3398
	195.459	29.2844	28.3023	28.2337	28.2337	28.3023
	195.359	27.3869	28.276	28.2299	28.2299	28.276
	195.259	27.5607	28.2576	28.227	28.227	28.2576
	195.159	29.7333	-	-	-	-
	195.059	29.1091	-	-	-	-
	194.959	26.72	-	-	-	-
	194.859	35.7404	-	-	-	-
	194.759	30.9211	-	-	-	-
	194.659	30.8627	-	-	-	-
	194.559	29.986	-	-	-	-
	194.459	26.6964	-	-	-	-
	194.359	26.008	-	-	-	-
	194.259	24.4489	-	-	-	-
	194.159	28.22	-	-	-	-
	194.059	24.4669	-	-	-	-
	193.959	25.7109	-	-	-	-
	193.859	24.9327	-	-	-	-
	193.759	27.5631	-	-	-	-
	193.659	31.0913	-	-	-	-
	193.559	28.7118	-	-	-	-
	193.459	29.9587	-	-	-	-
	193.359	27.1298	-	-	-	-
	193.259	28.4544	-	-	-	-
	193.159	30.8573	-	-	-	-
	193.059	28.9202	-	-	-	-
	192.959	29.4693	-	-	-	-

## Sheet: Figure 6a
Figure 6a
	E / V	i / µA	E / V	i / µA
	3.91006e-05	-0.036	3.91006e-05	-0.00425
	0.01004	-0.03171	0.01004	-0.00359
	0.02004	-0.0279	0.02004	-0.00304
	0.03004	-0.02456	0.03004	-0.00255
	0.04004	-0.0217	0.04004	-0.00209
	0.05004	-0.01884	0.05004	-0.00169
	0.06004	-0.01645	0.06004	-0.00131
	0.07004	-0.01454	0.07004	-0.000973468
	0.07996	-0.01264	0.07996	-0.000643973
	0.08996	-0.01121	0.08996	-0.000314951
	0.09996	-0.0093	0.09996	5.98431e-05
	0.10996	-0.00834	0.10996	0.000342607
	0.11996	-0.00691	0.11996	0.000632529
	0.12996	-0.00596	0.12996	0.000869994
	0.13996	-0.00501	0.13996	0.00116
	0.14996	-0.00405	0.14996	0.00146
	0.15996	-0.0031	0.15996	0.0018
	0.16996	-0.00215	0.16996	0.00211
	0.17996	-0.00167	0.17996	0.00244
	0.18996	-0.000715256	0.18996	0.00277
	0.19996	-0.000238419	0.19996	0.00316
	0.20996	0.000238419	0.20996	0.00356
	0.21988	0.00119	0.21988	0.00398
	0.22988	0.00119	0.22988	0.00441
	0.23988	0.00167	0.23988	0.00491
	0.24988	0.00262	0.24988	0.00544
	0.25988	0.00358	0.25988	0.00603
	0.26988	0.00405	0.26988	0.00669
	0.27988	0.00501	0.27988	0.00742
	0.28988	0.00644	0.28988	0.00827
	0.29988	0.00739	0.29988	0.00918
	0.30988	0.00834	0.30988	0.0102
	0.31988	0.00978	0.31988	0.01134
	0.32989	0.01168	0.32988	0.0126
	0.33988	0.01311	0.33988	0.01399
	0.34988	0.01502	0.34988	0.0155
	0.35981	0.01693	0.35981	0.01725
	0.36981	0.01931	0.36981	0.01918
	0.37981	0.02217	0.37981	0.02132
	0.38981	0.02456	0.38981	0.02369
	0.39981	0.0279	0.39981	0.02636
	0.40981	0.03123	0.40981	0.02933
	0.41981	0.03552	0.41981	0.03259
	0.42981	0.03934	0.42981	0.0362
	0.43981	0.04411	0.43981	0.04014
	0.44981	0.04935	0.44981	0.04462
	0.45981	0.05507	0.45981	0.04952
	0.46981	0.06127	0.46981	0.05497
	0.47981	0.06795	0.47981	0.06169
	0.48981	0.0751	0.48981	0.06794
	0.49973	0.08321	0.49973	0.0749
	0.50973	0.09179	0.50973	0.08255
	0.51973	0.10181	0.51973	0.09102
	0.52973	0.11182	0.52973	0.10024
	0.53973	0.12326	0.53973	0.1102
	0.54973	0.13518	0.54973	0.12107
	0.55973	0.14806	0.55973	0.13276
	0.56973	0.16141	0.56973	0.14494
	0.57973	0.17619	0.57973	0.15822
	0.58973	0.19145	0.58973	0.1723
	0.59973	0.20719	0.59973	0.18745
	0.60973	0.22388	0.60973	0.20322
	0.61973	0.24104	0.61973	0.21919
	0.62973	0.25868	0.62973	0.23578
	0.63973	0.27633	0.63973	0.25349
	0.64965	0.29445	0.64965	0.27149
	0.65965	0.31209	0.65965	0.29066
	0.66965	0.33069	0.66965	0.31188
	0.67965	0.35071	0.67965	0.33506
	0.68965	0.3736	0.68965	0.36166
	0.69965	0.39983	0.69965	0.39154
	0.70965	0.42987	0.70965	0.42503
	0.71965	0.46516	0.71965	0.46331
	0.72965	0.50569	0.72965	0.50702
	0.73965	0.55146	0.73965	0.55688
	0.74965	0.60201	0.74965	0.61271
	0.75965	0.65923	0.75965	0.67618
	0.76965	0.72313	0.76965	0.74728
	0.77965	0.7937	0.77965	0.82667
	0.78957	0.87143	0.78957	0.91541
	0.79957	0.95678	0.79957	1.01312
	0.80957	1.05215	0.80957	1.12279
	0.81957	1.15753	0.81957	1.244
	0.82957	1.27292	0.82957	1.37809
	0.83957	1.39881	0.83957	1.5261
	0.84957	1.53852	0.84957	1.68985
	0.85957	1.69111	0.85957	1.86885
	0.86957	1.86038	0.86957	2.06736
	0.87957	2.04397	0.87957	2.28279
	0.88957	2.24424	0.88957	2.51521
	0.89957	2.46454	0.89957	2.7696
	0.90957	2.70487	0.90957	3.04278
	0.91957	2.96618	0.91957	3.33561
	0.9295	3.24751	0.9295	3.64493
	0.9395	3.5546	0.9395	3.97305
	0.9495	3.88695	0.9495	4.31885
	0.9595	4.24267	0.9595	4.67734
	0.9695	4.62367	0.9695	5.04856
	0.9795	5.02421	0.9795	5.4238
	0.9895	5.45241	0.9895	5.81052
	0.9995	5.90398	0.9995	6.19962
	1.0095	6.37462	1.0095	6.59063
	1.0195	6.85861	1.0195	6.97449
	1.0295	7.36359	1.0295	7.35977
	1.0395	7.87857	1.0395	7.73552
	1.0495	8.40357	1.0495	8.10507
	1.0595	8.93	1.0595	8.46127
	1.06942	9.45405	1.06942	8.80412
	1.07942	9.97619	1.07942	9.13599
	1.08942	10.4912	1.08942	9.45167
	1.09942	10.9961	1.09942	9.75589
	1.10942	11.4773	1.10942	10.0425
	1.11942	11.9479	1.11942	10.3147
	1.12942	12.3985	1.12942	10.5756
	1.13942	12.8243	1.13942	10.8231
	1.14942	13.2306	1.14942	11.0605
	1.15942	13.6107	1.15942	11.277
	1.16942	13.9697	1.16942	11.4859
	1.17942	14.3087	1.17942	11.6809
	1.18942	14.6263	1.18942	11.8688
	1.19942	14.9272	1.19942	12.0457
	1.20934	15.1995	1.20934	12.2126
	1.21934	15.4603	1.21934	12.3713
	1.22934	15.7054	1.22934	12.5225
	1.23934	15.931	1.23934	12.6675
	1.24934	16.1417	1.24934	12.8053
	1.25934	16.3434	1.25934	12.9412
	1.26934	16.5342	1.26934	13.0714
	1.27934	16.7082	1.27934	13.1934
	1.28934	16.8727	1.28934	13.3122
	1.29934	17.0229	1.29934	13.4247
	1.30934	17.166	1.30934	13.5348
	1.31934	17.2995	1.31934	13.6402
	1.32934	17.4254	1.32934	13.7451
	1.33934	17.5365	1.33934	13.8391
	1.34934	17.6519	1.34934	13.9349
	1.35926	17.7496	1.35926	14.0245
	1.36926	17.8388	1.36926	14.1132
	1.37926	17.9351	1.37926	14.1976
	1.38926	18.0047	1.38926	14.2835
	1.39926	18.0696	1.39926	14.3598
	1.40926	18.1301	1.40926	14.4408
	1.41926	18.194	1.41926	14.5157
	1.42926	18.2489	1.42926	14.5901
	1.43926	18.307	1.43926	14.6578
	1.44926	18.3576	1.44926	14.7265
	1.45926	18.391	1.45926	14.7932
	1.46926	18.4234	1.46926	14.8576
	1.47926	18.4696	1.47926	14.9182
	1.48926	18.5207	1.48926	14.9735
	1.49919	18.5717	1.49919	15.034
	1.50919	18.6194	1.50919	15.0869
	1.51919	18.6604	1.51919	15.1446
	1.52919	18.6885	1.52919	15.1904
	1.53919	18.71	1.53919	15.241
	1.54919	18.7262	1.54919	15.2896
	1.55919	18.7491	1.55919	15.333
	1.56919	18.7515	1.56919	15.3802
	1.57919	18.7643	1.57919	15.4245
	1.58919	18.8168	1.58919	15.4703
	1.59919	18.844	1.59919	15.509
	1.60919	18.8645	1.60919	15.55
	1.61919	18.9102	1.61919	15.5838
	1.62919	18.9327	1.62919	15.6181
	1.63911	18.9589	1.63911	15.663
	1.64911	18.9818	1.64911	15.6949
	1.65911	19.0061	1.65911	15.7297
	1.66911	19.0171	1.66911	15.7607
	1.67911	19.0504	1.67911	15.7946
	1.68911	19.0643	1.68911	15.8275
	1.69911	19.0848	1.69911	15.857
	1.70911	19.1	1.70911	15.8866
	1.71911	19.1119	1.71911	15.9133
	1.72911	19.1482	1.72911	15.9376
	1.73911	19.1592	1.73911	15.9667
	1.74911	19.1572	1.74911	15.9934
	1.75911	19.1568	1.75911	16.0263
	1.76911	19.1663	1.76911	16.0468
	1.77903	19.183	1.77903	16.0721
	1.78903	19.1959	1.78903	16.0926
	1.79903	19.2087	1.79903	16.1126
	1.80903	19.2126	1.80903	16.1374
	1.81903	19.2211	1.81903	16.1517
	1.82903	19.2283	1.82903	16.1722
	1.83903	19.2292	1.83903	16.1913
	1.84903	19.2645	1.84903	16.2109
	1.85903	19.2679	1.85903	16.2294
	1.86903	19.2784	1.86903	16.2466
	1.87903	19.285	1.87903	16.2528
	1.88903	19.288	1.88903	16.2657
	1.89903	19.2936	1.89903	16.2781
	1.90903	19.2951	1.90903	16.2962
	1.91903	19.306	1.91903	16.301
	1.92895	19.3127	1.92895	16.3177
	1.93895	19.3227	1.93895	16.3315
	1.94895	19.3494	1.94895	16.3444
	1.95895	19.3709	1.95895	16.3501
	1.96895	19.3823	1.96895	16.3587
	1.97895	19.3995	1.97895	16.3658
	1.98895	19.4228	1.98895	16.3792
	1.99895	19.4124	1.99895	16.3887
	2.00895	19.4119	2.00895	16.3983
	2.01895	19.4252	2.01895	16.404
	2.02895	19.4362	2.02895	16.4149
	2.03895	19.4529	2.03895	16.4302
	2.04895	19.4586	2.04895	16.4369
	2.05895	19.4901	2.05895	16.4445
	2.06888	19.5111	2.06888	16.4474
	2.07888	19.5282	2.07888	16.455
	2.08887	19.5335	2.08887	16.4703
	2.09888	19.5602	2.09888	16.4765
	2.10888	19.5831	2.10888	16.4879
	2.11888	19.6074	2.11888	16.497
	2.12888	19.6274	2.12888	16.5036
	2.13888	19.6622	2.13888	16.507
	2.14888	19.6932	2.14888	16.5122
	2.15888	19.7128	2.15888	16.5246
	2.16888	19.7624	2.16888	16.5275
	2.17888	19.7981	2.17888	16.5346
	2.18888	19.8348	2.18888	16.5451
	2.19888	19.8577	2.19888	16.558
	2.2088	19.9126	2.2088	16.5699
	2.2188	19.9745	2.2188	16.579
	2.2288	20.0389	2.2288	16.5909
	2.2388	20.1748	2.2388	16.5871
	2.2488	20.2583	2.2488	16.6023
	2.2588	20.3746	2.2588	16.6123
	2.2688	20.5262	2.2688	16.619
	2.2788	20.779	2.2788	16.6286
	2.2888	21.2472	2.2888	16.6357
	2.2988	21.8948	2.2988	16.6472
	2.3088	22.621	2.3088	16.6629
	2.3188	23.3582	2.3188	16.6777
	2.3288	24.041	2.3288	16.6915
	2.3388	24.6686	2.3388	16.7063
	2.34872	25.2303	2.34872	16.722
	2.35872	25.75	2.35872	16.733
	2.36872	26.2373	2.36872	16.7583
	2.37872	26.6799	2.37872	16.7731
	2.38872	27.1004	2.38872	16.8059
	2.39872	27.4862	2.39872	16.8403
	2.40872	27.8495	2.40872	16.8818
	2.41872	28.1924	2.41872	16.9285
	2.42872	28.5104	2.42872	16.9891
	2.43872	28.8199	2.43872	17.0673
	2.44872	29.1041	2.44872	17.1684
	2.45872	29.3683	2.45872	17.2971
	2.46872	29.6158	2.46872	17.4454
	2.47872	29.8556	2.47872	17.6213
	2.48864	30.0792	2.48864	17.8011
	2.49864	30.2919	2.49864	17.989
	2.50864	30.4965	2.50864	18.1607
	2.51864	30.6929	2.51864	18.3271
	2.52864	30.8846	2.52864	18.4782
	2.53864	31.072	2.53864	18.6303
	2.54864	31.2504	2.54864	18.781
	2.55864	31.4263	2.55864	18.9298
	2.56864	31.5999	2.56864	19.0786
	2.57864	31.7644	2.57864	19.2169
	2.58864	31.9251	2.58864	19.3451
	2.59864	32.0844	2.59864	19.4686
	2.60864	32.2374	2.60864	19.5964
	2.61864	32.3819	2.61864	19.7242
	2.62864	32.5288	2.62864	19.8434
	2.63857	32.667	2.63857	19.9612
	2.64856	32.8082	2.64856	20.0785
	2.65856	32.9431	2.65856	20.1901
	2.66856	33.0776	2.66856	20.2993
	2.67857	33.2016	2.67857	20.4075
	2.68857	33.3341	2.68857	20.5129
	2.69856	33.4605	2.69856	20.6106
	2.70856	33.5892	2.70856	20.7065
	2.71856	33.7075	2.71856	20.7947
	2.72857	33.8339	2.72857	20.8753
	2.73857	33.9545	2.73857	20.9559
	2.74856	34.0852	2.74856	21.0293
	2.75856	34.191	2.75856	21.0994
	2.76857	34.305	2.76857	21.1666
	2.77849	34.4161	2.77849	21.2281
	2.78849	34.5229	2.78849	21.2863
	2.79849	34.645	2.79849	21.3421
	2.80849	34.7384	2.80849	21.3908
	2.81849	34.8405	2.81849	21.4403
	2.82849	34.932	2.82849	21.4861
	2.83849	35.0241	2.83849	21.53
	2.84849	35.1132	2.84849	21.5705
	2.85849	35.2	2.85849	21.6063
	2.86849	35.2882	2.86849	21.6401
	2.87849	35.3712	2.87849	21.6721
	2.88849	35.4589	2.88849	21.7045
	2.89849	35.5295	2.89849	21.7331
	2.90849	35.5886	2.90849	21.7608
	2.91841	35.6525	2.91841	21.7856
	2.92841	35.7155	2.92841	21.8089
	2.93841	35.7708	2.93841	21.8299
	2.94841	35.8309	2.94841	21.8514
	2.95841	35.8819	2.95841	21.8705
	2.96841	35.9329	2.96841	21.8914
	2.97841	35.9839	2.97841	21.9081
	2.98841	36.0249	2.98841	21.9267
	2.99841	36.0731	2.99841	21.9477
	2.98841	35.9711	2.98841	21.9072
	2.97841	35.891	2.97841	21.8728
	2.96841	35.8137	2.96841	21.8442
	2.95841	35.7498	2.95841	21.8142
	2.94841	35.6802	2.94841	21.7861
	2.93841	35.613	2.93841	21.7589
	2.92841	35.5414	2.92841	21.7317
	2.91841	35.4823	2.91841	21.7021
	2.90849	35.4012	2.90849	21.6697
	2.89849	35.3207	2.89849	21.6378
	2.88849	35.251	2.88849	21.6053
	2.87849	35.1786	2.87849	21.5653
	2.86849	35.0884	2.86849	21.5319
	2.85849	35.0102	2.85849	21.4942
	2.84849	34.9254	2.84849	21.4556
	2.83849	34.8448	2.83849	21.4132
	2.82849	34.7265	2.82849	21.3717
	2.81849	34.6383	2.81849	21.3278
	2.80849	34.5444	2.80849	21.282
	2.79849	34.4423	2.79849	21.2315
	2.78849	34.3336	2.78849	21.1814
	2.77849	34.2282	2.77849	21.1285
	2.76857	34.1181	2.76857	21.0718
	2.75856	34.0036	2.75856	21.0174
	2.74856	33.8782	2.74856	20.9564
	2.73857	33.7743	2.73857	20.8953
	2.72857	33.6469	2.72857	20.8324
	2.71856	33.522	2.71856	20.7675
	2.70856	33.3842	2.70856	20.6989
	2.69856	33.2497	2.69856	20.6307
	2.68857	33.1239	2.68857	20.562
	2.67857	32.9875	2.67857	20.4876
	2.66856	32.8497	2.66856	20.4142
	2.65856	32.7052	2.65856	20.3369
	2.64856	32.5664	2.64856	20.2587
	2.63857	32.4296	2.63857	20.1782
	2.62864	32.276	2.62864	20.0966
	2.61864	32.1254	2.61864	20.0151
	2.60864	31.9914	2.60864	19.9311
	2.59864	31.823	2.59864	19.8458
	2.58864	31.6638	2.58864	19.7604
	2.57864	31.5107	2.57864	19.6713
	2.56864	31.361	2.56864	19.5831
	2.55864	31.1865	2.55864	19.4925
	2.54864	31.0324	2.54864	19.4023
	2.53864	30.8732	2.53864	19.3103
	2.52864	30.6929	2.52864	19.2188
	2.51864	30.5318	2.51864	19.1262
	2.50864	30.372	2.50864	19.0338
	2.49864	30.1961	2.49864	18.9398
	2.48864	30.0153	2.48864	18.8459
	2.47872	29.8423	2.47872	18.7515
	2.46872	29.6591	2.46872	18.6585
	2.45872	29.4875	2.45872	18.5674
	2.44872	29.313	2.44872	18.473
	2.43872	29.1494	2.43872	18.3805
	2.42872	28.9358	2.42872	18.2865
	2.41872	28.7756	2.41872	18.1955
	2.40872	28.5762	2.40872	18.1034
	2.39872	28.3631	2.39872	18.0109
	2.38872	28.1652	2.38872	17.9203
	2.37872	27.9654	2.37872	17.8292
	2.36872	27.7747	2.36872	17.7386
	2.35872	27.5639	2.35872	17.6485
	2.34872	27.3574	2.34872	17.5574
	2.3388	27.1443	2.3388	17.4669
	2.3288	26.9302	2.3288	17.3796
	2.3188	26.7156	2.3188	17.2919
	2.3088	26.5072	2.3088	17.2051
	2.2988	26.2874	2.2988	17.1211
	2.2888	26.0719	2.2888	17.0391
	2.2788	25.8502	2.2788	16.9609
	2.2688	25.6256	2.2688	16.8799
	2.2588	25.4024	2.2588	16.8036
	2.2488	25.1673	2.2488	16.7287
	2.2388	24.9337	2.2388	16.6615
	2.2288	24.701	2.2288	16.5942
	2.2188	24.463	2.2188	16.5299
	2.2088	24.2208	2.2088	16.4684
	2.19888	23.9843	2.19888	16.4111
	2.18888	23.7411	2.18888	16.3611
	2.17888	23.4946	2.17888	16.3143
	2.16888	23.2495	2.16888	16.2748
	2.15888	23.0072	2.15888	16.2423
	2.14888	22.766	2.14888	16.2194
	2.13888	22.5161	2.13888	16.1975
	2.12888	22.2729	2.12888	16.1846
	2.11888	22.0288	2.11888	16.1732
	2.10888	21.788	2.10888	16.1722
	2.09888	21.5534	2.09888	16.1756
	2.08887	21.3211	2.08887	16.1803
	2.07888	21.1004	2.07888	16.1875
	2.06888	20.8772	2.06888	16.2066
	2.05895	20.6655	2.05895	16.2304
	2.04895	20.4614	2.04895	16.2557
	2.03895	20.264	2.03895	16.2814
	2.02895	20.0837	2.02895	16.3124
	2.01895	19.9078	2.01895	16.3406
	2.00895	19.7395	2.00895	16.3663
	1.99895	19.5797	1.99895	16.3978
	1.98895	19.4305	1.98895	16.4269
	1.97895	19.296	1.97895	16.4478
	1.96895	19.1696	1.96895	16.466
	1.95895	19.0562	1.95895	16.486
	1.94895	18.9555	1.94895	16.5051
	1.93895	18.8587	1.93895	16.5222
	1.92895	18.7782	1.92895	16.5446
	1.91903	18.7023	1.91903	16.567
	1.90903	18.6394	1.90903	16.5876
	1.89903	18.5779	1.89903	16.5971
	1.88903	18.5378	1.88903	16.6009
	1.87903	18.5106	1.87903	16.6119
	1.86903	18.4844	1.86903	16.6224
	1.85903	18.4544	1.85903	16.6376
	1.84903	18.4262	1.84903	16.6515
	1.83903	18.3976	1.83903	16.6577
	1.82903	18.3976	1.82903	16.6577
	1.81903	18.3867	1.81903	16.6615
	1.80903	18.3857	1.80903	16.6667
	1.79903	18.3867	1.79903	16.6629
	1.78903	18.3838	1.78903	16.6691
	1.77903	18.3943	1.77903	16.6748
	1.76911	18.4	1.76911	16.6829
	1.75911	18.4029	1.75911	16.6877
	1.74911	18.4053	1.74911	16.6968
	1.73911	18.41	1.73911	16.7015
	1.72911	18.4167	1.72911	16.7044
	1.71911	18.4191	1.71911	16.7044
	1.70911	18.42	1.70911	16.7052
	1.69911	18.4291	1.69911	16.7058
	1.68911	18.4334	1.68911	16.7063
	1.67911	18.4391	1.67911	16.7101
	1.66911	18.4382	1.66911	16.7149
	1.65911	18.4425	1.65911	16.7154
	1.64911	18.4367	1.64911	16.7101
	1.63911	18.4406	1.63911	16.7101
	1.62919	18.4429	1.62919	16.7087
	1.61919	18.4258	1.61919	16.7053
	1.60919	18.4286	1.60919	16.7087
	1.59919	18.4096	1.59919	16.7063
	1.58919	18.3967	1.58919	16.7068
	1.57919	18.4034	1.57919	16.701
	1.56919	18.3776	1.56919	16.7025
	1.55919	18.3576	1.55919	16.6968
	1.54919	18.3328	1.54919	16.6915
	1.53919	18.3171	1.53919	16.6848
	1.52919	18.2946	1.52919	16.6872
	1.51919	18.2651	1.51919	16.6777
	1.50919	18.2517	1.50919	16.6767
	1.49919	18.2188	1.49919	16.6767
	1.48926	18.1907	1.48926	16.6705
	1.47926	18.1649	1.47926	16.6634
	1.46926	18.1392	1.46926	16.6605
	1.45926	18.112	1.45926	16.6476
	1.44926	18.0743	1.44926	16.6438
	1.43926	18.0281	1.43926	16.6357
	1.42926	17.9861	1.42926	16.629
	1.41926	17.9485	1.41926	16.6181
	1.40926	17.9008	1.40926	16.5985
	1.39926	17.8574	1.39926	16.5795
	1.38926	17.8016	1.38926	16.5508
	1.37926	17.7472	1.37926	16.5222
	1.36926	17.6943	1.36926	16.4865
	1.35926	17.6275	1.35926	16.4545
	1.34934	17.5708	1.34934	16.4173
	1.33934	17.5064	1.33934	16.3668
	1.32934	17.4349	1.32934	16.3119
	1.31934	17.3743	1.31934	16.2514
	1.30934	17.2985	1.30934	16.1822
	1.29934	17.2308	1.29934	16.1017
	1.28934	17.155	1.28934	16.0106
	1.27934	17.0992	1.27934	15.9167
	1.26934	16.9938	1.26934	15.8146
	1.25934	16.9266	1.25934	15.7054
	1.24934	16.8069	1.24934	15.5881
	1.23934	16.7134	1.23934	15.4708
	1.22934	16.6014	1.22934	15.3416
	1.21934	16.4912	1.21934	15.21
	1.20934	16.3811	1.20934	15.0731
	1.19942	16.2471	1.19942	14.9315
	1.18942	16.0983	1.18942	14.7827
	1.17942	15.9314	1.17942	14.6325
	1.16942	15.7631	1.16942	14.4776
	1.15942	15.5857	1.15942	14.3197
	1.14942	15.3764	1.14942	14.1595
	1.13942	15.1613	1.13942	13.9936
	1.12942	14.9325	1.12942	13.8252
	1.11942	14.6993	1.11942	13.6521
	1.10942	14.427	1.10942	13.4762
	1.09942	14.1409	1.09942	13.2955
	1.08942	13.8386	1.08942	13.1081
	1.07942	13.5167	1.07942	12.9192
	1.06942	13.1534	1.06942	12.7237
	1.0595	12.7862	1.0595	12.5254
	1.0495	12.3981	1.0495	12.3208
	1.0395	11.9918	1.0395	12.1096
	1.0295	11.565	1.0295	11.8926
	1.0195	11.1258	1.0195	11.669
	1.0095	10.679	1.0095	11.4415
	0.9995	10.2189	0.9995	11.2041
	0.9895	9.7473	0.9895	10.9585
	0.9795	9.27285	0.9795	10.7053
	0.9695	8.79839	0.9695	10.4444
	0.9595	8.31727	0.9595	10.1707
	0.9495	7.83661	0.9495	9.88463
	0.9395	7.36168	0.9395	9.58852
	0.9295	6.89581	0.9295	9.28095
	0.91957	6.44329	0.91957	8.96386
	0.90957	5.99887	0.90957	8.63245
	0.89957	5.56733	0.89957	8.28866
	0.88957	5.15296	0.88957	7.93341
	0.87957	4.76148	0.87957	7.57292
	0.86957	4.38334	0.86957	7.20098
	0.85957	4.02047	0.85957	6.82142
	0.84957	3.68048	0.84957	6.44233
	0.83957	3.35814	0.83957	6.06086
	0.82957	3.0582	0.82957	5.68416
	0.81957	2.77544	0.81957	5.31032
	0.80957	2.51175	0.80957	4.94363
	0.79957	2.26761	0.79957	4.58552
	0.78957	2.04397	0.78957	4.24267
	0.77965	1.83416	0.77965	3.90936
	0.76965	1.64295	0.76965	3.59227
	0.75965	1.46699	0.75965	3.289
	0.74965	1.30535	0.74965	3.00432
	0.73965	1.15991	0.73965	2.73872
	0.72965	1.02544	0.72965	2.48743
	0.71965	0.90337	0.71965	2.2533
	0.70965	0.79275	0.70965	2.03634
	0.69965	0.69309	0.69965	1.8375
	0.68965	0.60248	0.68965	1.65248
	0.67965	0.52047	0.67965	1.48466
	0.66965	0.44608	0.66965	1.33036
	0.65965	0.37932	0.65965	1.18921
	0.64965	0.31924	0.64965	1.06242
	0.63973	0.26536	0.63973	0.94612
	0.62973	0.21672	0.62973	0.8404
	0.61973	0.17381	0.61973	0.7458
	0.60973	0.13518	0.60973	0.66083
	0.59973	0.10085	0.59973	0.58329
	0.58973	0.07033	0.58973	0.51358
	0.57973	0.04315	0.57973	0.45049
	0.56973	0.01979	0.56973	0.39413
	0.55973	-0.000238419	0.55973	0.34368
	0.54973	-0.01884	0.54973	0.29776
	0.53973	-0.03457	0.53973	0.25661
	0.52973	-0.0484	0.52973	0.21913
	0.51973	-0.0608	0.51973	0.18499
	0.50973	-0.07176	0.50973	0.15481
	0.49973	-0.0813	0.49973	0.12734
	0.48981	-0.08988	0.48981	0.10297
	0.47981	-0.09751	0.47981	0.08106
	0.46981	-0.10514	0.46981	0.06114
	0.45981	-0.11182	0.45981	0.04301
	0.44981	-0.11849	0.44981	0.02649
	0.43981	-0.12469	0.43981	0.01159
	0.42981	-0.13089	0.42981	-0.0022
	0.41981	-0.13661	0.41981	-0.01475
	0.40981	-0.14234	0.40981	-0.02661
	0.39981	-0.14806	0.39981	-0.03784
	0.38981	-0.1533	0.38981	-0.04865
	0.37981	-0.15807	0.37981	-0.05831
	0.36981	-0.16284	0.36981	-0.06779
	0.35981	-0.16761	0.35981	-0.07695
	0.34988	-0.1719	0.34988	-0.0854
	0.33988	-0.17619	0.33988	-0.09426
	0.32989	-0.18048	0.32988	-0.10241
	0.31988	-0.1843	0.31988	-0.11038
	0.30988	-0.18811	0.30988	-0.11803
	0.29988	-0.19193	0.29988	-0.12535
	0.28988	-0.19574	0.28988	-0.13199
	0.27988	-0.19956	0.27988	-0.13862
	0.26988	-0.20289	0.26988	-0.14448
	0.25988	-0.20671	0.25988	-0.14983
	0.24988	-0.21005	0.24988	-0.15412
	0.23988	-0.21339	0.23988	-0.15808
	0.22988	-0.2172	0.22988	-0.16174
	0.21988	-0.22101	0.21988	-0.16527
	0.20996	-0.22483	0.20996	-0.16881
	0.19996	-0.22864	0.19996	-0.1726
	0.18996	-0.23294	0.18996	-0.1769
	0.17996	-0.23818	0.17996	-0.18154
	0.16996	-0.24343	0.16996	-0.18749
	0.15996	-0.24962	0.15996	-0.19397
	0.14996	-0.2563	0.14996	-0.20129
	0.13996	-0.26393	0.13996	-0.20986
	0.12996	-0.27204	0.12996	-0.21894
	0.11996	-0.28157	0.11996	-0.22903
	0.10996	-0.29206	0.10996	-0.2395
	0.09996	-0.30398	0.09996	-0.25016
	0.08996	-0.31686	0.08996	-0.2615
	0.07996	-0.33069	0.07996	-0.27261
	0.07004	-0.34642	0.07004	-0.28437
	0.06004	-0.36264	0.06004	-0.2962
	0.05004	-0.38075	0.05004	-0.3081
	0.04004	-0.39935	0.04004	-0.32049
	0.03004	-0.41986	0.03004	-0.33292
	0.02004	-0.44084	0.02004	-0.34535
	0.01004	-0.46277	0.01004	-0.35812

## Sheet: Figure 6b
Figure 6b
	E / V	i / µA	E / V	i / µA
	3.91006e-05	-0.036	3.91006e-05	-7.15259e-05
	0.01004	-0.03171	0.01004	-2.3842e-05
	0.02004	-0.0279	0.02004	-2.3842e-05
	0.03004	-0.02456	0.03004	-2.3842e-05
	0.04004	-0.0217	0.04004	2.38419e-05
	0.05004	-0.01884	0.05004	2.38419e-05
	0.06004	-0.01645	0.06004	2.38419e-05
	0.07004	-0.01454	0.07004	7.15258e-05
	0.07996	-0.01264	0.07996	7.15258e-05
	0.08996	-0.01121	0.08996	7.15258e-05
	0.09996	-0.0093	0.09996	0.00011921
	0.10996	-0.00834	0.10996	0.00011921
	0.11996	-0.00691	0.11996	0.00011921
	0.12996	-0.00596	0.12996	0.00011921
	0.13996	-0.00501	0.13996	0.00011921
	0.14996	-0.00405	0.14996	0.00011921
	0.15996	-0.0031	0.15996	0.000166894
	0.16996	-0.00215	0.16996	0.000166894
	0.17996	-0.00167	0.17996	0.000214577
	0.18996	-0.000715256	0.18996	0.000262261
	0.19996	-0.000238419	0.19996	0.000262261
	0.20996	0.000238419	0.20996	0.000309945
	0.21988	0.00119	0.21988	0.000357629
	0.22988	0.00119	0.22988	0.000405313
	0.23988	0.00167	0.23988	0.000452997
	0.24988	0.00262	0.24988	0.000500681
	0.25988	0.00358	0.25988	0.000548365
	0.26988	0.00405	0.26988	0.000596049
	0.27988	0.00501	0.27988	0.000691416
	0.28988	0.00644	0.28988	0.0007391
	0.29988	0.00739	0.29988	0.000834468
	0.30988	0.00834	0.30988	0.000929836
	0.31988	0.00978	0.31988	0.00103
	0.32989	0.01168	0.32988	0.00112
	0.33988	0.01311	0.33988	0.00126
	0.34988	0.01502	0.34988	0.00141
	0.35981	0.01693	0.35981	0.00155
	0.36981	0.01931	0.36981	0.00169
	0.37981	0.02217	0.37981	0.00188
	0.38981	0.02456	0.38981	0.00203
	0.39981	0.0279	0.39981	0.00222
	0.40981	0.03123	0.40981	0.00246
	0.41981	0.03552	0.41981	0.00269
	0.42981	0.03934	0.42981	0.00293
	0.43981	0.04411	0.43981	0.00322
	0.44981	0.04935	0.44981	0.0035
	0.45981	0.05507	0.45981	0.00384
	0.46981	0.06127	0.46981	0.00417
	0.47981	0.06795	0.47981	0.00455
	0.48981	0.0751	0.48981	0.00494
	0.49973	0.08321	0.49973	0.00536
	0.50973	0.09179	0.50973	0.00579
	0.51973	0.10181	0.51973	0.00627
	0.52973	0.11182	0.52973	0.00679
	0.53973	0.12326	0.53973	0.00732
	0.54973	0.13518	0.54973	0.00789
	0.55973	0.14806	0.55973	0.00846
	0.56973	0.16141	0.56973	0.00908
	0.57973	0.17619	0.57973	0.00975
	0.58973	0.19145	0.58973	0.01047
	0.59973	0.20719	0.59973	0.01123
	0.60973	0.22388	0.60973	0.01199
	0.61973	0.24104	0.61973	0.0128
	0.62973	0.25868	0.62973	0.01366
	0.63973	0.27633	0.63973	0.01457
	0.64965	0.29445	0.64965	0.01552
	0.65965	0.31209	0.65965	0.01647
	0.66965	0.33069	0.66965	0.01752
	0.67965	0.35071	0.67965	0.01857
	0.68965	0.3736	0.68965	0.01972
	0.69965	0.39983	0.69965	0.02086
	0.70965	0.42987	0.70965	0.02201
	0.71965	0.46516	0.71965	0.02325
	0.72965	0.50569	0.72965	0.02449
	0.73965	0.55146	0.73965	0.02577
	0.74965	0.60201	0.74965	0.02701
	0.75965	0.65923	0.75965	0.02835
	0.76965	0.72313	0.76965	0.02968
	0.77965	0.7937	0.77965	0.03097
	0.78957	0.87143	0.78957	0.03231
	0.79957	0.95678	0.79957	0.03364
	0.80957	1.05215	0.80957	0.03498
	0.81957	1.15753	0.81957	0.03626
	0.82957	1.27292	0.82957	0.0376
	0.83957	1.39881	0.83957	0.03884
	0.84957	1.53852	0.84957	0.04013
	0.85957	1.69111	0.85957	0.04141
	0.86957	1.86038	0.86957	0.04261
	0.87957	2.04397	0.87957	0.04385
	0.88957	2.24424	0.88957	0.04504
	0.89957	2.46454	0.89957	0.04623
	0.90957	2.70487	0.90957	0.04737
	0.91957	2.96618	0.91957	0.04857
	0.9295	3.24751	0.9295	0.04971
	0.9395	3.5546	0.9395	0.05081
	0.9495	3.88695	0.9495	0.0519
	0.9595	4.24267	0.9595	0.05295
	0.9695	4.62367	0.9695	0.054
	0.9795	5.02421	0.9795	0.055
	0.9895	5.45241	0.9895	0.056
	0.9995	5.90398	0.9995	0.05701
	1.0095	6.37462	1.0095	0.05796
	1.0195	6.85861	1.0195	0.05891
	1.0295	7.36359	1.0295	0.05987
	1.0395	7.87857	1.0395	0.06077
	1.0495	8.40357	1.0495	0.06168
	1.0595	8.93	1.0595	0.06259
	1.06942	9.45405	1.06942	0.06344
	1.07942	9.97619	1.07942	0.0643
	1.08942	10.4912	1.08942	0.06516
	1.09942	10.9961	1.09942	0.06597
	1.10942	11.4773	1.10942	0.06683
	1.11942	11.9479	1.11942	0.06764
	1.12942	12.3985	1.12942	0.06845
	1.13942	12.8243	1.13942	0.06926
	1.14942	13.2306	1.14942	0.07007
	1.15942	13.6107	1.15942	0.07083
	1.16942	13.9697	1.16942	0.07165
	1.17942	14.3087	1.17942	0.07246
	1.18942	14.6263	1.18942	0.07327
	1.19942	14.9272	1.19942	0.07408
	1.20934	15.1995	1.20934	0.07484
	1.21934	15.4603	1.21934	0.07565
	1.22934	15.7054	1.22934	0.07651
	1.23934	15.931	1.23934	0.07732
	1.24934	16.1417	1.24934	0.07818
	1.25934	16.3434	1.25934	0.07904
	1.26934	16.5342	1.26934	0.07989
	1.27934	16.7082	1.27934	0.0808
	1.28934	16.8727	1.28934	0.08171
	1.29934	17.0229	1.29934	0.08256
	1.30934	17.166	1.30934	0.08352
	1.31934	17.2995	1.31934	0.08447
	1.32934	17.4254	1.32934	0.08543
	1.33934	17.5365	1.33934	0.08638
	1.34934	17.6519	1.34934	0.08738
	1.35926	17.7496	1.35926	0.08843
	1.36926	17.8388	1.36926	0.08948
	1.37926	17.9351	1.37926	0.09053
	1.38926	18.0047	1.38926	0.09162
	1.39926	18.0696	1.39926	0.09272
	1.40926	18.1301	1.40926	0.09387
	1.41926	18.194	1.41926	0.09501
	1.42926	18.2489	1.42926	0.09615
	1.43926	18.307	1.43926	0.09735
	1.44926	18.3576	1.44926	0.09854
	1.45926	18.391	1.45926	0.09978
	1.46926	18.4234	1.46926	0.10102
	1.47926	18.4696	1.47926	0.10231
	1.48926	18.5207	1.48926	0.10355
	1.49919	18.5717	1.49919	0.10488
	1.50919	18.6194	1.50919	0.10617
	1.51919	18.6604	1.51919	0.1075
	1.52919	18.6885	1.52919	0.10884
	1.53919	18.71	1.53919	0.11022
	1.54919	18.7262	1.54919	0.1116
	1.55919	18.7491	1.55919	0.11294
	1.56919	18.7515	1.56919	0.11437
	1.57919	18.7643	1.57919	0.11575
	1.58919	18.8168	1.58919	0.11714
	1.59919	18.844	1.59919	0.11857
	1.60919	18.8645	1.60919	0.1199
	1.61919	18.9102	1.61919	0.12133
	1.62919	18.9327	1.62919	0.12271
	1.63911	18.9589	1.63911	0.1241
	1.64911	18.9818	1.64911	0.12548
	1.65911	19.0061	1.65911	0.12682
	1.66911	19.0171	1.66911	0.12815
	1.67911	19.0504	1.67911	0.12949
	1.68911	19.0643	1.68911	0.13077
	1.69911	19.0848	1.69911	0.13201
	1.70911	19.1	1.70911	0.1333
	1.71911	19.1119	1.71911	0.13449
	1.72911	19.1482	1.72911	0.13573
	1.73911	19.1592	1.73911	0.13688
	1.74911	19.1572	1.74911	0.13802
	1.75911	19.1568	1.75911	0.13912
	1.76911	19.1663	1.76911	0.14021
	1.77903	19.183	1.77903	0.14126
	1.78903	19.1959	1.78903	0.14226
	1.79903	19.2087	1.79903	0.14327
	1.80903	19.2126	1.80903	0.14427
	1.81903	19.2211	1.81903	0.14517
	1.82903	19.2283	1.82903	0.14613
	1.83903	19.2292	1.83903	0.14694
	1.84903	19.2645	1.84903	0.14784
	1.85903	19.2679	1.85903	0.14865
	1.86903	19.2784	1.86903	0.14951
	1.87903	19.285	1.87903	0.15028
	1.88903	19.288	1.88903	0.15104
	1.89903	19.2936	1.89903	0.15185
	1.90903	19.2951	1.90903	0.15256
	1.91903	19.306	1.91903	0.15333
	1.92895	19.3127	1.92895	0.15404
	1.93895	19.3227	1.93895	0.15476
	1.94895	19.3494	1.94895	0.15547
	1.95895	19.3709	1.95895	0.15614
	1.96895	19.3823	1.96895	0.15686
	1.97895	19.3995	1.97895	0.15752
	1.98895	19.4228	1.98895	0.15824
	1.99895	19.4124	1.99895	0.15886
	2.00895	19.4119	2.00895	0.15957
	2.01895	19.4252	2.01895	0.16029
	2.02895	19.4362	2.02895	0.16096
	2.03895	19.4529	2.03895	0.16167
	2.04895	19.4586	2.04895	0.16244
	2.05895	19.4901	2.05895	0.16315
	2.06888	19.5111	2.06888	0.16391
	2.07888	19.5282	2.07888	0.16468
	2.08887	19.5335	2.08888	0.16544
	2.09888	19.5602	2.09888	0.16625
	2.10888	19.5831	2.10888	0.16701
	2.11888	19.6074	2.11888	0.16778
	2.12888	19.6274	2.12888	0.16854
	2.13888	19.6622	2.13888	0.16935
	2.14888	19.6932	2.14888	0.17006
	2.15888	19.7128	2.15888	0.17088
	2.16888	19.7624	2.16888	0.17164
	2.17888	19.7981	2.17888	0.17245
	2.18888	19.8348	2.18888	0.17326
	2.19888	19.8577	2.19888	0.17412
	2.2088	19.9126	2.2088	0.17502
	2.2188	19.9745	2.2188	0.17593
	2.2288	20.0389	2.2288	0.17684
	2.2388	20.1748	2.2388	0.17788
	2.2488	20.2583	2.2488	0.17893
	2.2588	20.3746	2.2588	0.18003
	2.2688	20.5262	2.2688	0.18117
	2.2788	20.779	2.2788	0.18251
	2.2888	21.2472	2.2888	0.1838
	2.2988	21.8948	2.2988	0.18532
	2.3088	22.621	2.3088	0.18694
	2.3188	23.3582	2.3188	0.1888
	2.3288	24.041	2.3288	0.19081
	2.3388	24.6686	2.3388	0.19305
	2.34872	25.2303	2.34872	0.19558
	2.35872	25.75	2.35872	0.19844
	2.36872	26.2373	2.36872	0.20154
	2.37872	26.6799	2.37872	0.20492
	2.38872	27.1004	2.38872	0.20864
	2.39872	27.4862	2.39872	0.21255
	2.40872	27.8495	2.40872	0.2167
	2.41872	28.1924	2.41872	0.22104
	2.42872	28.5104	2.42872	0.22543
	2.43872	28.8199	2.43872	0.23
	2.44872	29.1041	2.44872	0.23463
	2.45872	29.3683	2.45872	0.23954
	2.46872	29.6158	2.46872	0.24402
	2.47872	29.8556	2.47872	0.24889
	2.48864	30.0792	2.48864	0.25356
	2.49864	30.2919	2.49864	0.25818
	2.50864	30.4965	2.50864	0.26267
	2.51864	30.6929	2.51864	0.2671
	2.52864	30.8846	2.52864	0.27135
	2.53864	31.072	2.53864	0.27559
	2.54864	31.2504	2.54864	0.27959
	2.55864	31.4263	2.55864	0.28331
	2.56864	31.5999	2.56864	0.28708
	2.57864	31.7644	2.57864	0.29075
	2.58864	31.9251	2.58864	0.29423
	2.59864	32.0844	2.59864	0.29781
	2.60864	32.2374	2.60864	0.30129
	2.61864	32.3819	2.61864	0.30487
	2.62864	32.5288	2.62864	0.30844
	2.63857	32.667	2.63856	0.31231
	2.64856	32.8082	2.64856	0.31622
	2.65856	32.9431	2.65856	0.32051
	2.66856	33.0776	2.66856	0.32504
	2.67857	33.2016	2.67856	0.32995
	2.68857	33.3341	2.68857	0.33515
	2.69856	33.4605	2.69857	0.34082
	2.70856	33.5892	2.70856	0.34683
	2.71856	33.7075	2.71856	0.35379
	2.72857	33.8339	2.72856	0.36028
	2.73857	33.9545	2.73857	0.36762
	2.74856	34.0852	2.74857	0.37558
	2.75856	34.191	2.75857	0.38412
	2.76857	34.305	2.76857	0.39332
	2.77849	34.4161	2.77849	0.40267
	2.78849	34.5229	2.78849	0.41268
	2.79849	34.645	2.79849	0.42336
	2.80849	34.7384	2.80849	0.43466
	2.81849	34.8405	2.81849	0.44644
	2.82849	34.932	2.82849	0.45893
	2.83849	35.0241	2.83849	0.47152
	2.84849	35.1132	2.84849	0.48521
	2.85849	35.2	2.85849	0.49913
	2.86849	35.2882	2.86849	0.51382
	2.87849	35.3712	2.87849	0.52831
	2.88849	35.4589	2.88849	0.54305
	2.89849	35.5295	2.89849	0.55783
	2.90849	35.5886	2.90849	0.57295
	2.91841	35.6525	2.91841	0.58797
	2.92841	35.7155	2.92841	0.60294
	2.93841	35.7708	2.93841	0.61825
	2.94841	35.8309	2.94841	0.63346
	2.95841	35.8819	2.95841	0.64881
	2.96841	35.9329	2.96841	0.66378
	2.97841	35.9839	2.97841	0.67876
	2.98841	36.0249	2.98841	0.69349
	2.99841	36.0731	2.99841	0.70775
	2.98841	35.9711	3.00841	0.72191
	2.97841	35.891	3.01841	0.73469
	2.96841	35.8137	3.02841	0.74742
	2.95841	35.7498	3.03841	0.7591
	2.94841	35.6802	3.04841	0.77055
	2.93841	35.613	3.05833	0.78132
	2.92841	35.5414	3.06833	0.79153
	2.91841	35.4823	3.07833	0.80049
	2.90849	35.4012	3.08833	0.80936
	2.89849	35.3207	3.09833	0.81771
	2.88849	35.251	3.10833	0.825
	2.87849	35.1786	3.11833	0.8323
	2.86849	35.0884	3.12833	0.83893
	2.85849	35.0102	3.13833	0.8456
	2.84849	34.9254	3.14833	0.85175
	2.83849	34.8448	3.15833	0.85748
	2.82849	34.7265	3.16833	0.86334
	2.81849	34.6383	3.17833	0.86859
	2.80849	34.5444	3.18833	0.87393
	2.79849	34.4423	3.19833	0.87898
	2.78849	34.3336	3.20825	0.88399
	2.77849	34.2282	3.21825	0.88833
	2.76857	34.1181	3.22825	0.89281
	2.75856	34.0036	3.23825	0.89743
	2.74856	33.8782	3.24825	0.90125
	2.73857	33.7743	3.25825	0.90564
	2.72857	33.6469	3.26825	0.90959
	2.71856	33.522	3.27825	0.91346
	2.70856	33.3842	3.28825	0.91732
	2.69856	33.2497	3.29825	0.92094
	2.68857	33.1239	3.30825	0.92471
	2.67857	32.9875	3.31825	0.92838
	2.66856	32.8497	3.32825	0.93305
	2.65856	32.7052	3.33825	0.93654
	2.64856	32.5664	3.34818	0.94021
	2.63857	32.4296	3.35818	0.94393
	2.62864	32.276	3.36818	0.94736
	2.61864	32.1254	3.37818	0.95113
	2.60864	31.9914	3.38818	0.95485
	2.59864	31.823	3.39818	0.95837
	2.58864	31.6638	3.40818	0.96219
	2.57864	31.5107	3.41818	0.9661
	2.56864	31.361	3.42818	0.97044
	2.55864	31.1865	3.43818	0.97464
	2.54864	31.0324	3.44818	0.97912
	2.53864	30.8732	3.45818	0.98403
	2.52864	30.6929	3.46818	0.98884
	2.51864	30.5318	3.47818	0.99509
	2.50864	30.372	3.4881	1.00134
	2.49864	30.1961	3.4981	1.00792
	2.48864	30.0153	3.5081	1.01612
	2.47872	29.8423	3.5181	1.02432
	2.46872	29.6591	3.5281	1.03443
	2.45872	29.4875	3.5381	1.04626
	2.44872	29.313	3.5481	1.06004
	2.43872	29.1494	3.5581	1.07615
	2.42872	28.9358	3.5681	1.0959
	2.41872	28.7756	3.5781	1.11883
	2.40872	28.5762	3.5881	1.14654
	2.39872	28.3631	3.5981	1.17958
	2.38872	28.1652	3.6081	1.2194
	2.37872	27.9654	3.6181	1.26584
	2.36872	27.7747	3.62802	1.3232
	2.35872	27.5639	3.63802	1.38996
	2.34872	27.3574	3.64802	1.46611
	2.3388	27.1443	3.65802	1.55695
	2.3288	26.9302	3.66802	1.66052
	2.3188	26.7156	3.67802	1.77935
	2.3088	26.5072	3.68802	1.91458
	2.2988	26.2874	3.69802	2.06908
	2.2888	26.0719	3.70802	2.24207
	2.2788	25.8502	3.71802	2.43758
	2.2688	25.6256	3.72802	2.65068
	2.2588	25.4024	3.73802	2.89453
	2.2488	25.1673	3.74802	3.15479
	2.2388	24.9337	3.75802	3.4613
	2.2288	24.701	3.76794	3.80181
	2.2188	24.463	3.77794	4.18395
	2.2088	24.2208	3.78794	4.60018
	2.19888	23.9843	3.79794	5.08604
	2.18888	23.7411	3.80794	5.62503
	2.17888	23.4946	3.81794	6.2144
	2.16888	23.2495	3.82794	6.89199
	2.15888	23.0072	3.83794	7.66733
	2.14888	22.766	3.84794	8.53899
	2.13888	22.5161	3.85794	9.4941
	2.12888	22.2729	3.86794	10.556
	2.11888	22.0288	3.87794	11.7343
	2.10888	21.788	3.88794	13.0709
	2.09888	21.5534	3.89794	14.5214
	2.08887	21.3211	3.90794	16.135
	2.07888	21.1004	3.91787	17.9217
	2.06888	20.8772	3.92787	19.8792
	2.05895	20.6655	3.93787	21.9873
	2.04895	20.4614	3.94787	24.2017
	2.03895	20.264	3.95787	26.5745
	2.02895	20.0837	3.96787	29.199
	2.01895	19.9078	3.97787	32.029
	2.00895	19.7395	3.98787	35.088
	1.99895	19.5797	3.99787	38.3796
	1.98895	19.4305	4.00787	37.5337
	1.97895	19.296		36.59
	1.96895	19.1696		35.4499
	1.95895	19.0562
	1.94895	18.9555
	1.93895	18.8587
	1.92895	18.7782
	1.91903	18.7023
	1.90903	18.6394
	1.89903	18.5779
	1.88903	18.5378
	1.87903	18.5106
	1.86903	18.4844
	1.85903	18.4544
	1.84903	18.4262
	1.83903	18.3976
	1.82903	18.3976
	1.81903	18.3867
	1.80903	18.3857
	1.79903	18.3867
	1.78903	18.3838
	1.77903	18.3943
	1.76911	18.4
	1.75911	18.4029
	1.74911	18.4053
	1.73911	18.41
	1.72911	18.4167
	1.71911	18.4191
	1.70911	18.42
	1.69911	18.4291
	1.68911	18.4334
	1.67911	18.4391
	1.66911	18.4382
	1.65911	18.4425
	1.64911	18.4367
	1.63911	18.4406
	1.62919	18.4429
	1.61919	18.4258
	1.60919	18.4286
	1.59919	18.4096
	1.58919	18.3967
	1.57919	18.4034
	1.56919	18.3776
	1.55919	18.3576
	1.54919	18.3328
	1.53919	18.3171
	1.52919	18.2946
	1.51919	18.2651
	1.50919	18.2517
	1.49919	18.2188
	1.48926	18.1907
	1.47926	18.1649
	1.46926	18.1392
	1.45926	18.112
	1.44926	18.0743
	1.43926	18.0281
	1.42926	17.9861
	1.41926	17.9485
	1.40926	17.9008
	1.39926	17.8574
	1.38926	17.8016
	1.37926	17.7472
	1.36926	17.6943
	1.35926	17.6275
	1.34934	17.5708
	1.33934	17.5064
	1.32934	17.4349
	1.31934	17.3743
	1.30934	17.2985
	1.29934	17.2308
	1.28934	17.155
	1.27934	17.0992
	1.26934	16.9938
	1.25934	16.9266
	1.24934	16.8069
	1.23934	16.7134
	1.22934	16.6014
	1.21934	16.4912
	1.20934	16.3811
	1.19942	16.2471
	1.18942	16.0983
	1.17942	15.9314
	1.16942	15.7631
	1.15942	15.5857
	1.14942	15.3764
	1.13942	15.1613
	1.12942	14.9325
	1.11942	14.6993
	1.10942	14.427
	1.09942	14.1409
	1.08942	13.8386
	1.07942	13.5167
	1.06942	13.1534
	1.0595	12.7862
	1.0495	12.3981
	1.0395	11.9918
	1.0295	11.565
	1.0195	11.1258
	1.0095	10.679
	0.9995	10.2189
	0.9895	9.7473
	0.9795	9.27285
	0.9695	8.79839
	0.9595	8.31727
	0.9495	7.83661
	0.9395	7.36168
	0.9295	6.89581
	0.91957	6.44329
	0.90957	5.99887
	0.89957	5.56733
	0.88957	5.15296
	0.87957	4.76148
	0.86957	4.38334
	0.85957	4.02047
	0.84957	3.68048
	0.83957	3.35814
	0.82957	3.0582
	0.81957	2.77544
	0.80957	2.51175
	0.79957	2.26761
	0.78957	2.04397
	0.77965	1.83416
	0.76965	1.64295
	0.75965	1.46699
	0.74965	1.30535
	0.73965	1.15991
	0.72965	1.02544
	0.71965	0.90337
	0.70965	0.79275
	0.69965	0.69309
	0.68965	0.60248
	0.67965	0.52047
	0.66965	0.44608
	0.65965	0.37932
	0.64965	0.31924
	0.63973	0.26536
	0.62973	0.21672
	0.61973	0.17381
	0.60973	0.13518
	0.59973	0.10085
	0.58973	0.07033
	0.57973	0.04315
	0.56973	0.01979
	0.55973	-0.000238419
	0.54973	-0.01884
	0.53973	-0.03457
	0.52973	-0.0484
	0.51973	-0.0608
	0.50973	-0.07176
	0.49973	-0.0813
	0.48981	-0.08988
	0.47981	-0.09751
	0.46981	-0.10514
	0.45981	-0.11182
	0.44981	-0.11849
	0.43981	-0.12469
	0.42981	-0.13089
	0.41981	-0.13661
	0.40981	-0.14234
	0.39981	-0.14806
	0.38981	-0.1533
	0.37981	-0.15807
	0.36981	-0.16284
	0.35981	-0.16761
	0.34988	-0.1719
	0.33988	-0.17619
	0.32989	-0.18048
	0.31988	-0.1843
	0.30988	-0.18811
	0.29988	-0.19193
	0.28988	-0.19574
	0.27988	-0.19956
	0.26988	-0.20289
	0.25988	-0.20671
	0.24988	-0.21005
	0.23988	-0.21339
	0.22988	-0.2172
	0.21988	-0.22101
	0.20996	-0.22483
	0.19996	-0.22864
	0.18996	-0.23294
	0.17996	-0.23818
	0.16996	-0.24343
	0.15996	-0.24962
	0.14996	-0.2563
	0.13996	-0.26393
	0.12996	-0.27204
	0.11996	-0.28157
	0.10996	-0.29206
	0.09996	-0.30398
	0.08996	-0.31686
	0.07996	-0.33069
	0.07004	-0.34642
	0.06004	-0.36264
	0.05004	-0.38075
	0.04004	-0.39935
	0.03004	-0.41986
	0.02004	-0.44084
	0.01004	-0.46277
	﻿

## Sheet: Figure 6c
Figure 6c
	E / V	i / µA	E / V	i / µA
	3.91006e-05	-0.036	3.91006e-05	-0.00425
	0.01004	-0.03171	0.01004	-0.00359
	0.02004	-0.0279	0.02004	-0.00304
	0.03004	-0.02456	0.03004	-0.00255
	0.04004	-0.0217	0.04004	-0.00209
	0.05004	-0.01884	0.05004	-0.00169
	0.06004	-0.01645	0.06004	-0.00131
	0.07004	-0.01454	0.07004	-0.000973468
	0.07996	-0.01264	0.07996	-0.000643973
	0.08996	-0.01121	0.08996	-0.000314951
	0.09996	-0.0093	0.09996	5.98431e-05
	0.10996	-0.00834	0.10996	0.000342607
	0.11996	-0.00691	0.11996	0.000632529
	0.12996	-0.00596	0.12996	0.000869994
	0.13996	-0.00501	0.13996	0.00116
	0.14996	-0.00405	0.14996	0.00146
	0.15996	-0.0031	0.15996	0.0018
	0.16996	-0.00215	0.16996	0.00211
	0.17996	-0.00167	0.17996	0.00244
	0.18996	-0.000715256	0.18996	0.00277
	0.19996	-0.000238419	0.19996	0.00316
	0.20996	0.000238419	0.20996	0.00356
	0.21988	0.00119	0.21988	0.00398
	0.22988	0.00119	0.22988	0.00441
	0.23988	0.00167	0.23988	0.00491
	0.24988	0.00262	0.24988	0.00544
	0.25988	0.00358	0.25988	0.00603
	0.26988	0.00405	0.26988	0.00669
	0.27988	0.00501	0.27988	0.00742
	0.28988	0.00644	0.28988	0.00827
	0.29988	0.00739	0.29988	0.00918
	0.30988	0.00834	0.30988	0.0102
	0.31988	0.00978	0.31988	0.01134
	0.32989	0.01168	0.32988	0.0126
	0.33988	0.01311	0.33988	0.01399
	0.34988	0.01502	0.34988	0.0155
	0.35981	0.01693	0.35981	0.01725
	0.36981	0.01931	0.36981	0.01918
	0.37981	0.02217	0.37981	0.02132
	0.38981	0.02456	0.38981	0.02369
	0.39981	0.0279	0.39981	0.02636
	0.40981	0.03123	0.40981	0.02933
	0.41981	0.03552	0.41981	0.03259
	0.42981	0.03934	0.42981	0.0362
	0.43981	0.04411	0.43981	0.04014
	0.44981	0.04935	0.44981	0.04462
	0.45981	0.05507	0.45981	0.04952
	0.46981	0.06127	0.46981	0.05497
	0.47981	0.06795	0.47981	0.06169
	0.48981	0.0751	0.48981	0.06794
	0.49973	0.08321	0.49973	0.0749
	0.50973	0.09179	0.50973	0.08255
	0.51973	0.10181	0.51973	0.09102
	0.52973	0.11182	0.52973	0.10024
	0.53973	0.12326	0.53973	0.1102
	0.54973	0.13518	0.54973	0.12107
	0.55973	0.14806	0.55973	0.13276
	0.56973	0.16141	0.56973	0.14494
	0.57973	0.17619	0.57973	0.15822
	0.58973	0.19145	0.58973	0.1723
	0.59973	0.20719	0.59973	0.18745
	0.60973	0.22388	0.60973	0.20322
	0.61973	0.24104	0.61973	0.21919
	0.62973	0.25868	0.62973	0.23578
	0.63973	0.27633	0.63973	0.25349
	0.64965	0.29445	0.64965	0.27149
	0.65965	0.31209	0.65965	0.29066
	0.66965	0.33069	0.66965	0.31188
	0.67965	0.35071	0.67965	0.33506
	0.68965	0.3736	0.68965	0.36166
	0.69965	0.39983	0.69965	0.39154
	0.70965	0.42987	0.70965	0.42503
	0.71965	0.46516	0.71965	0.46331
	0.72965	0.50569	0.72965	0.50702
	0.73965	0.55146	0.73965	0.55688
	0.74965	0.60201	0.74965	0.61271
	0.75965	0.65923	0.75965	0.67618
	0.76965	0.72313	0.76965	0.74728
	0.77965	0.7937	0.77965	0.82667
	0.78957	0.87143	0.78957	0.91541
	0.79957	0.95678	0.79957	1.01312
	0.80957	1.05215	0.80957	1.12279
	0.81957	1.15753	0.81957	1.244
	0.82957	1.27292	0.82957	1.37809
	0.83957	1.39881	0.83957	1.5261
	0.84957	1.53852	0.84957	1.68985
	0.85957	1.69111	0.85957	1.86885
	0.86957	1.86038	0.86957	2.06736
	0.87957	2.04397	0.87957	2.28279
	0.88957	2.24424	0.88957	2.51521
	0.89957	2.46454	0.89957	2.7696
	0.90957	2.70487	0.90957	3.04278
	0.91957	2.96618	0.91957	3.33561
	0.9295	3.24751	0.9295	3.64493
	0.9395	3.5546	0.9395	3.97305
	0.9495	3.88695	0.9495	4.31885
	0.9595	4.24267	0.9595	4.67734
	0.9695	4.62367	0.9695	5.04856
	0.9795	5.02421	0.9795	5.4238
	0.9895	5.45241	0.9895	5.81052
	0.9995	5.90398	0.9995	6.19962
	1.0095	6.37462	1.0095	6.59063
	1.0195	6.85861	1.0195	6.97449
	1.0295	7.36359	1.0295	7.35977
	1.0395	7.87857	1.0395	7.73552
	1.0495	8.40357	1.0495	8.10507
	1.0595	8.93	1.0595	8.46127
	1.06942	9.45405	1.06942	8.80412
	1.07942	9.97619	1.07942	9.13599
	1.08942	10.4912	1.08942	9.45167
	1.09942	10.9961	1.09942	9.75589
	1.10942	11.4773	1.10942	10.0425
	1.11942	11.9479	1.11942	10.3147
	1.12942	12.3985	1.12942	10.5756
	1.13942	12.8243	1.13942	10.8231
	1.14942	13.2306	1.14942	11.0605
	1.15942	13.6107	1.15942	11.277
	1.16942	13.9697	1.16942	11.4859
	1.17942	14.3087	1.17942	11.6809
	1.18942	14.6263	1.18942	11.8688
	1.19942	14.9272	1.19942	12.0457
	1.20934	15.1995	1.20934	12.2126
	1.21934	15.4603	1.21934	12.3713
	1.22934	15.7054	1.22934	12.5225
	1.23934	15.931	1.23934	12.6675
	1.24934	16.1417	1.24934	12.8053
	1.25934	16.3434	1.25934	12.9412
	1.26934	16.5342	1.26934	13.0714
	1.27934	16.7082	1.27934	13.1934
	1.28934	16.8727	1.28934	13.3122
	1.29934	17.0229	1.29934	13.4247
	1.30934	17.166	1.30934	13.5348
	1.31934	17.2995	1.31934	13.6402
	1.32934	17.4254	1.32934	13.7451
	1.33934	17.5365	1.33934	13.8391
	1.34934	17.6519	1.34934	13.9349
	1.35926	17.7496	1.35926	14.0245
	1.36926	17.8388	1.36926	14.1132
	1.37926	17.9351	1.37926	14.1976
	1.38926	18.0047	1.38926	14.2835
	1.39926	18.0696	1.39926	14.3598
	1.40926	18.1301	1.40926	14.4408
	1.41926	18.194	1.41926	14.5157
	1.42926	18.2489	1.42926	14.5901
	1.43926	18.307	1.43926	14.6578
	1.44926	18.3576	1.44926	14.7265
	1.45926	18.391	1.45926	14.7932
	1.46926	18.4234	1.46926	14.8576
	1.47926	18.4696	1.47926	14.9182
	1.48926	18.5207	1.48926	14.9735
	1.49919	18.5717	1.49919	15.034
	1.50919	18.6194	1.50919	15.0869
	1.51919	18.6604	1.51919	15.1446
	1.52919	18.6885	1.52919	15.1904
	1.53919	18.71	1.53919	15.241
	1.54919	18.7262	1.54919	15.2896
	1.55919	18.7491	1.55919	15.333
	1.56919	18.7515	1.56919	15.3802
	1.57919	18.7643	1.57919	15.4245
	1.58919	18.8168	1.58919	15.4703
	1.59919	18.844	1.59919	15.509
	1.60919	18.8645	1.60919	15.55
	1.61919	18.9102	1.61919	15.5838
	1.62919	18.9327	1.62919	15.6181
	1.63911	18.9589	1.63911	15.663
	1.64911	18.9818	1.64911	15.6949
	1.65911	19.0061	1.65911	15.7297
	1.66911	19.0171	1.66911	15.7607
	1.67911	19.0504	1.67911	15.7946
	1.68911	19.0643	1.68911	15.8275
	1.69911	19.0848	1.69911	15.857
	1.70911	19.1	1.70911	15.8866
	1.71911	19.1119	1.71911	15.9133
	1.72911	19.1482	1.72911	15.9376
	1.73911	19.1592	1.73911	15.9667
	1.74911	19.1572	1.74911	15.9934
	1.75911	19.1568	1.75911	16.0263
	1.76911	19.1663	1.76911	16.0468
	1.77903	19.183	1.77903	16.0721
	1.78903	19.1959	1.78903	16.0926
	1.79903	19.2087	1.79903	16.1126
	1.80903	19.2126	1.80903	16.1374
	1.81903	19.2211	1.81903	16.1517
	1.82903	19.2283	1.82903	16.1722
	1.83903	19.2292	1.83903	16.1913
	1.84903	19.2645	1.84903	16.2109
	1.85903	19.2679	1.85903	16.2294
	1.86903	19.2784	1.86903	16.2466
	1.87903	19.285	1.87903	16.2528
	1.88903	19.288	1.88903	16.2657
	1.89903	19.2936	1.89903	16.2781
	1.90903	19.2951	1.90903	16.2962
	1.91903	19.306	1.91903	16.301
	1.92895	19.3127	1.92895	16.3177
	1.93895	19.3227	1.93895	16.3315
	1.94895	19.3494	1.94895	16.3444
	1.95895	19.3709	1.95895	16.3501
	1.96895	19.3823	1.96895	16.3587
	1.97895	19.3995	1.97895	16.3658
	1.98895	19.4228	1.98895	16.3792
	1.99895	19.4124	1.99895	16.3887
	2.00895	19.4119	2.00895	16.3983
	2.01895	19.4252	2.01895	16.404
	2.02895	19.4362	2.02895	16.4149
	2.03895	19.4529	2.03895	16.4302
	2.04895	19.4586	2.04895	16.4369
	2.05895	19.4901	2.05895	16.4445
	2.06888	19.5111	2.06888	16.4474
	2.07888	19.5282	2.07888	16.455
	2.08887	19.5335	2.08887	16.4703
	2.09888	19.5602	2.09888	16.4765
	2.10888	19.5831	2.10888	16.4879
	2.11888	19.6074	2.11888	16.497
	2.12888	19.6274	2.12888	16.5036
	2.13888	19.6622	2.13888	16.507
	2.14888	19.6932	2.14888	16.5122
	2.15888	19.7128	2.15888	16.5246
	2.16888	19.7624	2.16888	16.5275
	2.17888	19.7981	2.17888	16.5346
	2.18888	19.8348	2.18888	16.5451
	2.19888	19.8577	2.19888	16.558
	2.2088	19.9126	2.2088	16.5699
	2.2188	19.9745	2.2188	16.579
	2.2288	20.0389	2.2288	16.5909
	2.2388	20.1748	2.2388	16.5871
	2.2488	20.2583	2.2488	16.6023
	2.2588	20.3746	2.2588	16.6123
	2.2688	20.5262	2.2688	16.619
	2.2788	20.779	2.2788	16.6286
	2.2888	21.2472	2.2888	16.6357
	2.2988	21.8948	2.2988	16.6472
	2.3088	22.621	2.3088	16.6629
	2.3188	23.3582	2.3188	16.6777
	2.3288	24.041	2.3288	16.6915
	2.3388	24.6686	2.3388	16.7063
	2.34872	25.2303	2.34872	16.722
	2.35872	25.75	2.35872	16.733
	2.36872	26.2373	2.36872	16.7583
	2.37872	26.6799	2.37872	16.7731
	2.38872	27.1004	2.38872	16.8059
	2.39872	27.4862	2.39872	16.8403
	2.40872	27.8495	2.40872	16.8818
	2.41872	28.1924	2.41872	16.9285
	2.42872	28.5104	2.42872	16.9891
	2.43872	28.8199	2.43872	17.0673
	2.44872	29.1041	2.44872	17.1684
	2.45872	29.3683	2.45872	17.2971
	2.46872	29.6158	2.46872	17.4454
	2.47872	29.8556	2.47872	17.6213
	2.48864	30.0792	2.48864	17.8011
	2.49864	30.2919	2.49864	17.989
	2.50864	30.4965	2.50864	18.1607
	2.51864	30.6929	2.51864	18.3271
	2.52864	30.8846	2.52864	18.4782
	2.53864	31.072	2.53864	18.6303
	2.54864	31.2504	2.54864	18.781
	2.55864	31.4263	2.55864	18.9298
	2.56864	31.5999	2.56864	19.0786
	2.57864	31.7644	2.57864	19.2169
	2.58864	31.9251	2.58864	19.3451
	2.59864	32.0844	2.59864	19.4686
	2.60864	32.2374	2.60864	19.5964
	2.61864	32.3819	2.61864	19.7242
	2.62864	32.5288	2.62864	19.8434
	2.63857	32.667	2.63857	19.9612
	2.64856	32.8082	2.64856	20.0785
	2.65856	32.9431	2.65856	20.1901
	2.66856	33.0776	2.66856	20.2993
	2.67857	33.2016	2.67857	20.4075
	2.68857	33.3341	2.68857	20.5129
	2.69856	33.4605	2.69856	20.6106
	2.70856	33.5892	2.70856	20.7065
	2.71856	33.7075	2.71856	20.7947
	2.72857	33.8339	2.72857	20.8753
	2.73857	33.9545	2.73857	20.9559
	2.74856	34.0852	2.74856	21.0293
	2.75856	34.191	2.75856	21.0994
	2.76857	34.305	2.76857	21.1666
	2.77849	34.4161	2.77849	21.2281
	2.78849	34.5229	2.78849	21.2863
	2.79849	34.645	2.79849	21.3421
	2.80849	34.7384	2.80849	21.3908
	2.81849	34.8405	2.81849	21.4403
	2.82849	34.932	2.82849	21.4861
	2.83849	35.0241	2.83849	21.53
	2.84849	35.1132	2.84849	21.5705
	2.85849	35.2	2.85849	21.6063
	2.86849	35.2882	2.86849	21.6401
	2.87849	35.3712	2.87849	21.6721
	2.88849	35.4589	2.88849	21.7045
	2.89849	35.5295	2.89849	21.7331
	2.90849	35.5886	2.90849	21.7608
	2.91841	35.6525	2.91841	21.7856
	2.92841	35.7155	2.92841	21.8089
	2.93841	35.7708	2.93841	21.8299
	2.94841	35.8309	2.94841	21.8514
	2.95841	35.8819	2.95841	21.8705
	2.96841	35.9329	2.96841	21.8914
	2.97841	35.9839	2.97841	21.9081
	2.98841	36.0249	2.98841	21.9267
	2.99841	36.0731	2.99841	21.9477
	2.98841	35.9711	2.98841	21.9072
	2.97841	35.891	2.97841	21.8728
	2.96841	35.8137	2.96841	21.8442
	2.95841	35.7498	2.95841	21.8142
	2.94841	35.6802	2.94841	21.7861
	2.93841	35.613	2.93841	21.7589
	2.92841	35.5414	2.92841	21.7317
	2.91841	35.4823	2.91841	21.7021
	2.90849	35.4012	2.90849	21.6697
	2.89849	35.3207	2.89849	21.6378
	2.88849	35.251	2.88849	21.6053
	2.87849	35.1786	2.87849	21.5653
	2.86849	35.0884	2.86849	21.5319
	2.85849	35.0102	2.85849	21.4942
	2.84849	34.9254	2.84849	21.4556
	2.83849	34.8448	2.83849	21.4132
	2.82849	34.7265	2.82849	21.3717
	2.81849	34.6383	2.81849	21.3278
	2.80849	34.5444	2.80849	21.282
	2.79849	34.4423	2.79849	21.2315
	2.78849	34.3336	2.78849	21.1814
	2.77849	34.2282	2.77849	21.1285
	2.76857	34.1181	2.76857	21.0718
	2.75856	34.0036	2.75856	21.0174
	2.74856	33.8782	2.74856	20.9564
	2.73857	33.7743	2.73857	20.8953
	2.72857	33.6469	2.72857	20.8324
	2.71856	33.522	2.71856	20.7675
	2.70856	33.3842	2.70856	20.6989
	2.69856	33.2497	2.69856	20.6307
	2.68857	33.1239	2.68857	20.562
	2.67857	32.9875	2.67857	20.4876
	2.66856	32.8497	2.66856	20.4142
	2.65856	32.7052	2.65856	20.3369
	2.64856	32.5664	2.64856	20.2587
	2.63857	32.4296	2.63857	20.1782
	2.62864	32.276	2.62864	20.0966
	2.61864	32.1254	2.61864	20.0151
	2.60864	31.9914	2.60864	19.9311
	2.59864	31.823	2.59864	19.8458
	2.58864	31.6638	2.58864	19.7604
	2.57864	31.5107	2.57864	19.6713
	2.56864	31.361	2.56864	19.5831
	2.55864	31.1865	2.55864	19.4925
	2.54864	31.0324	2.54864	19.4023
	2.53864	30.8732	2.53864	19.3103
	2.52864	30.6929	2.52864	19.2188
	2.51864	30.5318	2.51864	19.1262
	2.50864	30.372	2.50864	19.0338
	2.49864	30.1961	2.49864	18.9398
	2.48864	30.0153	2.48864	18.8459
	2.47872	29.8423	2.47872	18.7515
	2.46872	29.6591	2.46872	18.6585
	2.45872	29.4875	2.45872	18.5674
	2.44872	29.313	2.44872	18.473
	2.43872	29.1494	2.43872	18.3805
	2.42872	28.9358	2.42872	18.2865
	2.41872	28.7756	2.41872	18.1955
	2.40872	28.5762	2.40872	18.1034
	2.39872	28.3631	2.39872	18.0109
	2.38872	28.1652	2.38872	17.9203
	2.37872	27.9654	2.37872	17.8292
	2.36872	27.7747	2.36872	17.7386
	2.35872	27.5639	2.35872	17.6485
	2.34872	27.3574	2.34872	17.5574
	2.3388	27.1443	2.3388	17.4669
	2.3288	26.9302	2.3288	17.3796
	2.3188	26.7156	2.3188	17.2919
	2.3088	26.5072	2.3088	17.2051
	2.2988	26.2874	2.2988	17.1211
	2.2888	26.0719	2.2888	17.0391
	2.2788	25.8502	2.2788	16.9609
	2.2688	25.6256	2.2688	16.8799
	2.2588	25.4024	2.2588	16.8036
	2.2488	25.1673	2.2488	16.7287
	2.2388	24.9337	2.2388	16.6615
	2.2288	24.701	2.2288	16.5942
	2.2188	24.463	2.2188	16.5299
	2.2088	24.2208	2.2088	16.4684
	2.19888	23.9843	2.19888	16.4111
	2.18888	23.7411	2.18888	16.3611
	2.17888	23.4946	2.17888	16.3143
	2.16888	23.2495	2.16888	16.2748
	2.15888	23.0072	2.15888	16.2423
	2.14888	22.766	2.14888	16.2194
	2.13888	22.5161	2.13888	16.1975
	2.12888	22.2729	2.12888	16.1846
	2.11888	22.0288	2.11888	16.1732
	2.10888	21.788	2.10888	16.1722
	2.09888	21.5534	2.09888	16.1756
	2.08887	21.3211	2.08887	16.1803
	2.07888	21.1004	2.07888	16.1875
	2.06888	20.8772	2.06888	16.2066
	2.05895	20.6655	2.05895	16.2304
	2.04895	20.4614	2.04895	16.2557
	2.03895	20.264	2.03895	16.2814
	2.02895	20.0837	2.02895	16.3124
	2.01895	19.9078	2.01895	16.3406
	2.00895	19.7395	2.00895	16.3663
	1.99895	19.5797	1.99895	16.3978
	1.98895	19.4305	1.98895	16.4269
	1.97895	19.296	1.97895	16.4478
	1.96895	19.1696	1.96895	16.466
	1.95895	19.0562	1.95895	16.486
	1.94895	18.9555	1.94895	16.5051
	1.93895	18.8587	1.93895	16.5222
	1.92895	18.7782	1.92895	16.5446
	1.91903	18.7023	1.91903	16.567
	1.90903	18.6394	1.90903	16.5876
	1.89903	18.5779	1.89903	16.5971
	1.88903	18.5378	1.88903	16.6009
	1.87903	18.5106	1.87903	16.6119
	1.86903	18.4844	1.86903	16.6224
	1.85903	18.4544	1.85903	16.6376
	1.84903	18.4262	1.84903	16.6515
	1.83903	18.3976	1.83903	16.6577
	1.82903	18.3976	1.82903	16.6577
	1.81903	18.3867	1.81903	16.6615
	1.80903	18.3857	1.80903	16.6667
	1.79903	18.3867	1.79903	16.6629
	1.78903	18.3838	1.78903	16.6691
	1.77903	18.3943	1.77903	16.6748
	1.76911	18.4	1.76911	16.6829
	1.75911	18.4029	1.75911	16.6877
	1.74911	18.4053	1.74911	16.6968
	1.73911	18.41	1.73911	16.7015
	1.72911	18.4167	1.72911	16.7044
	1.71911	18.4191	1.71911	16.7044
	1.70911	18.42	1.70911	16.7052
	1.69911	18.4291	1.69911	16.7058
	1.68911	18.4334	1.68911	16.7063
	1.67911	18.4391	1.67911	16.7101
	1.66911	18.4382	1.66911	16.7149
	1.65911	18.4425	1.65911	16.7154
	1.64911	18.4367	1.64911	16.7101
	1.63911	18.4406	1.63911	16.7101
	1.62919	18.4429	1.62919	16.7087
	1.61919	18.4258	1.61919	16.7053
	1.60919	18.4286	1.60919	16.7087
	1.59919	18.4096	1.59919	16.7063
	1.58919	18.3967	1.58919	16.7068
	1.57919	18.4034	1.57919	16.701
	1.56919	18.3776	1.56919	16.7025
	1.55919	18.3576	1.55919	16.6968
	1.54919	18.3328	1.54919	16.6915
	1.53919	18.3171	1.53919	16.6848
	1.52919	18.2946	1.52919	16.6872
	1.51919	18.2651	1.51919	16.6777
	1.50919	18.2517	1.50919	16.6767
	1.49919	18.2188	1.49919	16.6767
	1.48926	18.1907	1.48926	16.6705
	1.47926	18.1649	1.47926	16.6634
	1.46926	18.1392	1.46926	16.6605
	1.45926	18.112	1.45926	16.6476
	1.44926	18.0743	1.44926	16.6438
	1.43926	18.0281	1.43926	16.6357
	1.42926	17.9861	1.42926	16.629
	1.41926	17.9485	1.41926	16.6181
	1.40926	17.9008	1.40926	16.5985
	1.39926	17.8574	1.39926	16.5795
	1.38926	17.8016	1.38926	16.5508
	1.37926	17.7472	1.37926	16.5222
	1.36926	17.6943	1.36926	16.4865
	1.35926	17.6275	1.35926	16.4545
	1.34934	17.5708	1.34934	16.4173
	1.33934	17.5064	1.33934	16.3668
	1.32934	17.4349	1.32934	16.3119
	1.31934	17.3743	1.31934	16.2514
	1.30934	17.2985	1.30934	16.1822
	1.29934	17.2308	1.29934	16.1017
	1.28934	17.155	1.28934	16.0106
	1.27934	17.0992	1.27934	15.9167
	1.26934	16.9938	1.26934	15.8146
	1.25934	16.9266	1.25934	15.7054
	1.24934	16.8069	1.24934	15.5881
	1.23934	16.7134	1.23934	15.4708
	1.22934	16.6014	1.22934	15.3416
	1.21934	16.4912	1.21934	15.21
	1.20934	16.3811	1.20934	15.0731
	1.19942	16.2471	1.19942	14.9315
	1.18942	16.0983	1.18942	14.7827
	1.17942	15.9314	1.17942	14.6325
	1.16942	15.7631	1.16942	14.4776
	1.15942	15.5857	1.15942	14.3197
	1.14942	15.3764	1.14942	14.1595
	1.13942	15.1613	1.13942	13.9936
	1.12942	14.9325	1.12942	13.8252
	1.11942	14.6993	1.11942	13.6521
	1.10942	14.427	1.10942	13.4762
	1.09942	14.1409	1.09942	13.2955
	1.08942	13.8386	1.08942	13.1081
	1.07942	13.5167	1.07942	12.9192
	1.06942	13.1534	1.06942	12.7237
	1.0595	12.7862	1.0595	12.5254
	1.0495	12.3981	1.0495	12.3208
	1.0395	11.9918	1.0395	12.1096
	1.0295	11.565	1.0295	11.8926
	1.0195	11.1258	1.0195	11.669
	1.0095	10.679	1.0095	11.4415
	0.9995	10.2189	0.9995	11.2041
	0.9895	9.7473	0.9895	10.9585
	0.9795	9.27285	0.9795	10.7053
	0.9695	8.79839	0.9695	10.4444
	0.9595	8.31727	0.9595	10.1707
	0.9495	7.83661	0.9495	9.88463
	0.9395	7.36168	0.9395	9.58852
	0.9295	6.89581	0.9295	9.28095
	0.91957	6.44329	0.91957	8.96386
	0.90957	5.99887	0.90957	8.63245
	0.89957	5.56733	0.89957	8.28866
	0.88957	5.15296	0.88957	7.93341
	0.87957	4.76148	0.87957	7.57292
	0.86957	4.38334	0.86957	7.20098
	0.85957	4.02047	0.85957	6.82142
	0.84957	3.68048	0.84957	6.44233
	0.83957	3.35814	0.83957	6.06086
	0.82957	3.0582	0.82957	5.68416
	0.81957	2.77544	0.81957	5.31032
	0.80957	2.51175	0.80957	4.94363
	0.79957	2.26761	0.79957	4.58552
	0.78957	2.04397	0.78957	4.24267
	0.77965	1.83416	0.77965	3.90936
	0.76965	1.64295	0.76965	3.59227
	0.75965	1.46699	0.75965	3.289
	0.74965	1.30535	0.74965	3.00432
	0.73965	1.15991	0.73965	2.73872
	0.72965	1.02544	0.72965	2.48743
	0.71965	0.90337	0.71965	2.2533
	0.70965	0.79275	0.70965	2.03634
	0.69965	0.69309	0.69965	1.8375
	0.68965	0.60248	0.68965	1.65248
	0.67965	0.52047	0.67965	1.48466
	0.66965	0.44608	0.66965	1.33036
	0.65965	0.37932	0.65965	1.18921
	0.64965	0.31924	0.64965	1.06242
	0.63973	0.26536	0.63973	0.94612
	0.62973	0.21672	0.62973	0.8404
	0.61973	0.17381	0.61973	0.7458
	0.60973	0.13518	0.60973	0.66083
	0.59973	0.10085	0.59973	0.58329
	0.58973	0.07033	0.58973	0.51358
	0.57973	0.04315	0.57973	0.45049
	0.56973	0.01979	0.56973	0.39413
	0.55973	-0.000238419	0.55973	0.34368
	0.54973	-0.01884	0.54973	0.29776
	0.53973	-0.03457	0.53973	0.25661
	0.52973	-0.0484	0.52973	0.21913
	0.51973	-0.0608	0.51973	0.18499
	0.50973	-0.07176	0.50973	0.15481
	0.49973	-0.0813	0.49973	0.12734
	0.48981	-0.08988	0.48981	0.10297
	0.47981	-0.09751	0.47981	0.08106
	0.46981	-0.10514	0.46981	0.06114
	0.45981	-0.11182	0.45981	0.04301
	0.44981	-0.11849	0.44981	0.02649
	0.43981	-0.12469	0.43981	0.01159
	0.42981	-0.13089	0.42981	-0.0022
	0.41981	-0.13661	0.41981	-0.01475
	0.40981	-0.14234	0.40981	-0.02661
	0.39981	-0.14806	0.39981	-0.03784
	0.38981	-0.1533	0.38981	-0.04865
	0.37981	-0.15807	0.37981	-0.05831
	0.36981	-0.16284	0.36981	-0.06779
	0.35981	-0.16761	0.35981	-0.07695
	0.34988	-0.1719	0.34988	-0.0854
	0.33988	-0.17619	0.33988	-0.09426
	0.32989	-0.18048	0.32988	-0.10241
	0.31988	-0.1843	0.31988	-0.11038
	0.30988	-0.18811	0.30988	-0.11803
	0.29988	-0.19193	0.29988	-0.12535
	0.28988	-0.19574	0.28988	-0.13199
	0.27988	-0.19956	0.27988	-0.13862
	0.26988	-0.20289	0.26988	-0.14448
	0.25988	-0.20671	0.25988	-0.14983
	0.24988	-0.21005	0.24988	-0.15412
	0.23988	-0.21339	0.23988	-0.15808
	0.22988	-0.2172	0.22988	-0.16174
	0.21988	-0.22101	0.21988	-0.16527
	0.20996	-0.22483	0.20996	-0.16881
	0.19996	-0.22864	0.19996	-0.1726
	0.18996	-0.23294	0.18996	-0.1769
	0.17996	-0.23818	0.17996	-0.18154
	0.16996	-0.24343	0.16996	-0.18749
	0.15996	-0.24962	0.15996	-0.19397
	0.14996	-0.2563	0.14996	-0.20129
	0.13996	-0.26393	0.13996	-0.20986
	0.12996	-0.27204	0.12996	-0.21894
	0.11996	-0.28157	0.11996	-0.22903
	0.10996	-0.29206	0.10996	-0.2395
	0.09996	-0.30398	0.09996	-0.25016
	0.08996	-0.31686	0.08996	-0.2615
	0.07996	-0.33069	0.07996	-0.27261
	0.07004	-0.34642	0.07004	-0.28437
	0.06004	-0.36264	0.06004	-0.2962
	0.05004	-0.38075	0.05004	-0.3081
	0.04004	-0.39935	0.04004	-0.32049
	0.03004	-0.41986	0.03004	-0.33292
	0.02004	-0.44084	0.02004	-0.34535
	0.01004	-0.46277	0.01004	-0.35812

## Sheet: Figure 7a
Figure 7a
	Time	i / µA
	0	30.2076
	0.02	30.2076
	0.04	30.2076
	0.06	30.2076
	0.08	30.2076
	0.1	30.2076
	0.12	30.2076
	0.14	30.2076
	0.16	30.2076
	0.18	30.2076
	0.2	30.2076
	0.22	30.2076
	0.24	30.2076
	0.26	30.2076
	0.28	30.2076
	0.3	30.2076
	0.32	30.2076
	0.34	30.2076
	0.36	30.2076
	0.38	30.2076
	0.4	30.2076
	0.42	30.1599
	0.44	30.1599
	0.46	30.2076
	0.48	30.2076
	0.5	30.1599
	0.52	30.1599
	0.54	30.1599
	0.56	30.1599
	0.58	30.1599
	0.6	30.1599
	0.62	30.1599
	0.64	30.1599
	0.66	30.1599
	0.68	30.1599
	0.7	30.1599
	0.72	30.1599
	0.74	30.1599
	0.76	30.1599
	0.78	30.1599
	0.8	30.1599
	0.82	30.1599
	0.84	30.1599
	0.86	30.1599
	0.88	30.1599
	0.9	30.1599
	0.92	30.1599
	0.94	30.1599
	0.96	30.1599
	0.98	30.1599
	1	30.1599
	1.02	-32.2344
	1.04	-102.401
	1.06	-86.8564
	1.08	-77.0335
	1.1	-69.7856
	1.12	-64.0636
	1.14	-59.1993
	1.16	-55.0032
	1.18	-51.0931
	1.2	-47.3261
	1.22	-43.5114
	1.24	-39.5536
	1.26	-35.5959
	1.28	-31.7335
	1.3	-28.2049
	1.32	-25.0578
	1.34	-22.2921
	1.36	-19.9079
	1.38	-17.8575
	1.4	-16.0456
	1.42	-14.5674
	1.44	-13.2322
	1.46	-12.0878
	1.48	-11.1341
	1.5	-10.2282
	1.52	-9.5129
	1.54	-8.79765
	1.56	-8.22544
	1.58	-7.7486
	1.6	-7.27177
	1.62	-6.84261
	1.64	-6.50883
	1.66	-6.17504
	1.68	-5.88894
	1.7	-5.60284
	1.72	-5.36442
	1.74	-5.17368
	1.76	-4.98295
	1.78	-4.79221
	1.8	-4.64916
	1.82	-4.55379
	1.84	-4.41074
	1.86	-4.31538
	1.88	-4.17233
	1.9	-4.07696
	1.92	-3.98159
	1.94	-3.93391
	1.96	-3.83854
	1.98	-3.79086
	2	-3.69549
	2.02	30.6608
	2.04	68.7366
	2.06	61.3928
	2.08	56.7675
	2.1	53.525
	2.12	51.0931
	2.14	49.1381
	2.16	47.5645
	2.18	46.2294
	2.2	45.0849
	2.22	44.1313
	2.24	43.273
	2.26	42.4624
	2.28	41.8425
	2.3	41.2226
	2.32	40.6504
	2.34	40.1735
	2.36	39.6967
	2.38	39.3152
	2.4	38.8861
	2.42	38.5523
	2.44	38.2185
	2.46	37.8847
	2.48	37.5986
	2.5	37.3602
	2.52	37.0741
	2.54	36.8357
	2.56	36.5973
	2.58	36.4065
	2.6	36.2158
	2.62	36.0251
	2.64	35.8343
	2.66	35.6913
	2.68	35.5005
	2.7	35.3575
	2.72	35.2144
	2.74	35.0714
	2.76	34.8806
	2.78	34.7853
	2.8	34.6899
	2.82	34.5468
	2.84	34.4038
	2.86	34.3084
	2.88	34.2131
	2.9	34.1177
	2.92	34.0223
	2.94	33.927
	2.96	33.8316
	2.98	33.7362
	3	33.6885
	3.02	-12.374
	3.04	-68.5935
	3.06	-48.3274
	3.08	-36.0727
	3.1	-28.1095
	3.12	-22.6736
	3.14	-18.8589
	3.16	-16.0933
	3.18	-14.0905
	3.2	-12.6123
	3.22	-11.4202
	3.24	-10.5619
	3.26	-9.84669
	3.28	-9.2268
	3.3	-8.74996
	3.32	-8.36849
	3.34	-7.98702
	3.36	-7.65324
	3.38	-7.36713
	3.4	-7.12872
	3.42	-6.8903
	3.44	-6.65188
	3.46	-6.46114
	3.48	-6.27041
	3.5	-6.07967
	3.52	-5.88894
	3.54	-5.74589
	3.56	-5.60284
	3.58	-5.4121
	3.6	-5.31673
	3.62	-5.17368
	3.64	-5.07832
	3.66	-4.93526
	3.68	-4.8399
	3.7	-4.69685
	3.72	-4.60148
	3.74	-4.50611
	3.76	-4.41074
	3.78	-4.31538
	3.8	-4.22001
	3.82	-4.17233
	3.84	-4.02927
	3.86	-3.98159
	3.88	-3.93391
	3.9	-3.83854
	3.92	-3.74317
	3.94	-3.69549
	3.96	-3.6478
	3.98	-3.60012
	4	-3.55244
	4.02	29.9693
	4.04	67.0676
	4.06	59.9623
	4.08	55.5754
	4.1	52.4759
	4.12	50.1394
	4.14	48.3274
	4.16	46.8016
	4.18	45.5618
	4.2	44.5127
	4.22	43.5591
	4.24	42.7484
	4.26	42.0332
	4.28	41.461
	4.3	40.8888
	4.32	40.3643
	4.34	39.8874
	4.36	39.4583
	4.38	39.0768
	4.4	38.743
	4.42	38.3616
	4.44	38.0754
	4.46	37.7893
	4.48	37.5032
	4.5	37.2648
	4.52	37.0264
	4.54	36.788
	4.56	36.5973
	4.58	36.4065
	4.6	36.1681
	4.62	36.0251
	4.64	35.882
	4.66	35.6913
	4.68	35.5482
	4.7	35.4052
	4.72	35.2621
	4.74	35.1191
	4.76	35.0237
	4.78	34.8806
	4.8	34.7376
	4.82	34.6422
	4.84	34.5468
	4.86	34.4515
	4.88	34.3561
	4.9	34.2608
	4.92	34.1654
	4.94	34.07
	4.96	34.0223
	4.98	33.927
	5	33.8316
	5.02	-6.53267
	5.04	-56.0999
	5.06	-37.7893
	5.08	-27.5373
	5.1	-21.3385
	5.12	-17.4761
	5.14	-15.0919
	5.16	-13.4706
	5.18	-12.3262
	5.2	-11.5156
	5.22	-10.8481
	5.24	-10.2758
	5.26	-9.799
	5.28	-9.36985
	5.3	-8.9407
	5.32	-8.55923
	5.34	-8.17776
	5.36	-7.89165
	5.38	-7.60555
	5.4	-7.31945
	5.42	-7.03335
	5.44	-6.79493
	5.46	-6.60419
	5.48	-6.41346
	5.5	-6.17504
	5.52	-5.98431
	5.54	-5.84126
	5.56	-5.65052
	5.58	-5.50747
	5.6	-5.36442
	5.62	-5.22137
	5.64	-5.07832
	5.66	-4.93526
	5.68	-4.8399
	5.7	-4.69685
	5.72	-4.60148
	5.74	-4.50611
	5.76	-4.41074
	5.78	-4.31538
	5.8	-4.22001
	5.82	-4.07696
	5.84	-4.02927
	5.86	-3.93391
	5.88	-3.88622
	5.9	-3.79086
	5.92	-3.69549
	5.94	-3.6478
	5.96	-3.55244
	5.98	-3.50475
	6	-3.45707
	6.02	30.0051
	6.04	67.0676
	6.06	59.9146
	6.08	55.5277
	6.1	52.4759
	6.12	50.1394
	6.14	48.3274
	6.16	46.8016
	6.18	45.5618
	6.2	44.4651
	6.22	43.5591
	6.24	42.7961
	6.26	42.0809
	6.28	41.4133
	6.3	40.8411
	6.32	40.3643
	6.34	39.9351
	6.36	39.4583
	6.38	39.0768
	6.4	38.6953
	6.42	38.4092
	6.44	38.0754
	6.46	37.7893
	6.48	37.5509
	6.5	37.3125
	6.52	37.0741
	6.54	36.8357
	6.56	36.6449
	6.58	36.4542
	6.6	36.2158
	6.62	36.0727
	6.64	35.882
	6.66	35.739
	6.68	35.5959
	6.7	35.4528
	6.72	35.3098
	6.74	35.2144
	6.76	35.0714
	6.78	34.976
	6.8	34.8329
	6.82	34.7376
	6.84	34.6422
	6.86	34.5468
	6.88	34.4038
	6.9	34.3561
	6.92	34.2608
	6.94	34.1654
	6.96	34.1177
	6.98	33.9746
	7	33.927
	7.02	-5.51939
	7.04	-54.1925
	7.06	-35.7866
	7.08	-25.7254
	7.1	-19.8603
	7.12	-16.427
	7.14	-14.3766
	7.16	-13.0892
	7.18	-12.2309
	7.2	-11.5156
	7.22	-10.8957
	7.24	-10.3712
	7.26	-9.89437
	7.28	-9.41753
	7.3	-9.03606
	7.32	-8.65459
	7.34	-8.27312
	7.36	-7.93934
	7.38	-7.65324
	7.4	-7.36713
	7.42	-7.12872
	7.44	-6.8903
	7.46	-6.65188
	7.48	-6.41346
	7.5	-6.22272
	7.52	-6.03199
	7.54	-5.84126
	7.56	-5.6982
	7.58	-5.55515
	7.6	-5.4121
	7.62	-5.26905
	7.64	-5.126
	7.66	-4.98295
	7.68	-4.88758
	7.7	-4.74453
	7.72	-4.60148
	7.74	-4.50611
	7.76	-4.41074
	7.78	-4.31538
	7.8	-4.22001
	7.82	-4.12464
	7.84	-4.02927
	7.86	-3.93391
	7.88	-3.83854
	7.9	-3.79086
	7.92	-3.69549
	7.94	-3.6478
	7.96	-3.55244
	7.98	-3.50475
	8	-3.45707
	8.02	30.0885
	8.04	67.163
	8.06	60.153
	8.08	55.6707
	8.1	52.5236
	8.12	50.2348
	8.14	48.4228
	8.16	46.8969
	8.18	45.6572
	8.2	44.5604
	8.22	43.6544
	8.24	42.8438
	8.26	42.1286
	8.28	41.5564
	8.3	40.9365
	8.32	40.4119
	8.34	39.9351
	8.36	39.506
	8.38	39.1245
	8.4	38.7907
	8.42	38.4569
	8.44	38.1231
	8.46	37.8847
	8.48	37.6463
	8.5	37.3602
	8.52	37.1218
	8.54	36.8834
	8.56	36.6926
	8.58	36.5019
	8.6	36.3111
	8.62	36.1681
	8.64	35.9774
	8.66	35.7866
	8.68	35.6436
	8.7	35.5005
	8.72	35.3575
	8.74	35.2621
	8.76	35.0714
	8.78	34.976
	8.8	34.8806
	8.82	34.7376
	8.84	34.6422
	8.86	34.5945
	8.88	34.4992
	8.9	34.4038
	8.92	34.3084
	8.94	34.1654
	8.96	34.1177
	8.98	34.0223
	9	33.927
	9.02	-4.33922
	9.04	-51.8084
	9.06	-33.4978
	9.08	-23.818
	9.1	-18.5251
	9.12	-15.6164
	9.14	-13.9952
	9.16	-12.9461
	9.18	-12.1832
	9.2	-11.5156
	9.22	-10.9434
	9.24	-10.4189
	9.26	-9.89437
	9.28	-9.46522
	9.3	-9.03606
	9.32	-8.70228
	9.34	-8.32081
	9.36	-7.98702
	9.38	-7.70092
	9.4	-7.41482
	9.42	-7.12872
	9.44	-6.8903
	9.46	-6.65188
	9.48	-6.41346
	9.5	-6.22272
	9.52	-6.03199
	9.54	-5.84126
	9.56	-5.6982
	9.58	-5.50747
	9.6	-5.36442
	9.62	-5.22137
	9.64	-5.07832
	9.66	-4.98295
	9.68	-4.8399
	9.7	-4.69685
	9.72	-4.60148
	9.74	-4.50611
	9.76	-4.41074
	9.78	-4.26769
	9.8	-4.22001
	9.82	-4.07696
	9.84	-3.98159
	9.86	-3.93391
	9.88	-3.83854
	9.9	-3.74317
	9.92	-3.69549
	9.94	-3.60012
	9.96	-3.55244
	9.98	-3.45707
	10	-3.40939
	10.02	30.1124
	10.04	67.2107
	10.06	60.1053
	10.08	55.6707
	10.1	52.5713
	10.12	50.2348
	10.14	48.4228
	10.16	46.8969
	10.18	45.6095
	10.2	44.5604
	10.22	43.6544
	10.24	42.8438
	10.26	42.1286
	10.28	41.5087
	10.3	40.9365
	10.32	40.4119
	10.34	39.9828
	10.36	39.5536
	10.38	39.1245
	10.4	38.7907
	10.42	38.4569
	10.44	38.1708
	10.46	37.8847
	10.48	37.5986
	10.5	37.3602
	10.52	37.1218
	10.54	36.931
	10.56	36.6926
	10.58	36.5019
	10.6	36.3111
	10.62	36.1204
	10.64	35.9774
	10.66	35.7866
	10.68	35.6436
	10.7	35.5005
	10.72	35.3575
	10.74	35.2144
	10.76	35.1191
	10.78	35.0237
	10.8	34.8806
	10.82	34.7853
	10.84	34.6899
	10.86	34.5945
	10.88	34.4992
	10.9	34.4038
	10.92	34.2608
	10.94	34.2131
	10.96	34.1177
	10.98	34.0223
	11	33.9746
	11.02	-4.12464
	11.04	-51.6176
	11.06	-32.8779
	11.08	-23.1028
	11.1	-17.9529
	11.12	-15.2349
	11.14	-13.8044
	11.16	-12.8985
	11.18	-12.1832
	11.2	-11.5633
	11.22	-10.9911
	11.24	-10.4666
	11.26	-9.94205
	11.28	-9.5129
	11.3	-9.08375
	11.32	-8.70228
	11.34	-8.36849
	11.36	-8.03471
	11.38	-7.70092
	11.4	-7.41482
	11.42	-7.1764
	11.44	-6.93798
	11.46	-6.69956
	11.48	-6.46114
	11.5	-6.27041
	11.52	-6.07967
	11.54	-5.88894
	11.56	-5.74589
	11.58	-5.55515
	11.6	-5.4121
	11.62	-5.26905
	11.64	-5.126
	11.66	-4.98295
	11.68	-4.88758
	11.7	-4.74453
	11.72	-4.64916
	11.74	-4.50611
	11.76	-4.41074
	11.78	-4.31538
	11.8	-4.22001
	11.82	-4.12464
	11.84	-4.02927
	11.86	-3.93391
	11.88	-3.83854
	11.9	-3.79086
	11.92	-3.69549
	11.94	-3.6478
	11.96	-3.60012
	11.98	-3.50475
	12	-3.45707
	12.02	30.0885
	12.04	67.2107
	12.06	60.1053
	12.08	55.6707
	12.1	52.5713
	12.12	50.2348
	12.14	48.4228
	12.16	46.8969
	12.18	45.6095
	12.2	44.5604
	12.22	43.6544
	12.24	42.8438
	12.26	42.1286
	12.28	41.461
	12.3	40.9365
	12.32	40.4119
	12.34	39.9351
	12.36	39.506
	12.38	39.1245
	12.4	38.7907
	12.42	38.4092
	12.44	38.1231
	12.46	37.837
	12.48	37.5986
	12.5	37.3125
	12.52	37.1218
	12.54	36.8834
	12.56	36.6926
	12.58	36.5019
	12.6	36.3111
	12.62	36.1204
	12.64	35.9774
	12.66	35.7866
	12.68	35.6436
	12.7	35.5005
	12.72	35.3575
	12.74	35.2144
	12.76	35.1191
	12.78	34.976
	12.8	34.8329
	12.82	34.7376
	12.84	34.6422
	12.86	34.5468
	12.88	34.4515
	12.9	34.3561
	12.92	34.2608
	12.94	34.1654
	12.96	34.1177
	12.98	34.0223
	13	33.9746
	13.02	-2.95639
	13.04	-49.0427
	13.06	-30.7798
	13.08	-21.6246
	13.1	-17.0946
	13.12	-14.9488
	13.14	-13.8044
	13.16	-12.9938
	13.18	-12.2786
	13.2	-11.6587
	13.22	-11.0388
	13.24	-10.5143
	13.26	-10.0374
	13.28	-9.56059
	13.3	-9.13143
	13.32	-8.74996
	13.34	-8.36849
	13.36	-8.03471
	13.38	-7.70092
	13.4	-7.41482
	13.42	-7.1764
	13.44	-6.93798
	13.46	-6.69956
	13.48	-6.46114
	13.5	-6.27041
	13.52	-6.07967
	13.54	-5.88894
	13.56	-5.6982
	13.58	-5.55515
	13.6	-5.4121
	13.62	-5.22137
	13.64	-5.126
	13.66	-4.98295
	13.68	-4.8399
	13.7	-4.74453
	13.72	-4.60148
	13.74	-4.50611
	13.76	-4.41074
	13.78	-4.31538
	13.8	-4.22001
	13.82	-4.12464
	13.84	-4.02927
	13.86	-3.93391
	13.88	-3.83854
	13.9	-3.74317
	13.92	-3.69549
	13.94	-3.6478
	13.96	-3.55244
	13.98	-3.50475
	14	-3.45707
	14.02	30.1482
	14.04	67.3537
	14.06	60.2007
	14.08	55.7661
	14.1	52.6667
	14.12	50.3302
	14.14	48.4705
	14.16	46.9446
	14.18	45.7048
	14.2	44.6081
	14.22	43.7021
	14.24	42.8915
	14.26	42.1763
	14.28	41.5087
	14.3	40.9841
	14.32	40.4596
	14.34	39.9828
	14.36	39.5536
	14.38	39.1722
	14.4	38.7907
	14.42	38.4569
	14.44	38.1708
	14.46	37.8847
	14.48	37.5986
	14.5	37.3602
	14.52	37.1218
	14.54	36.931
	14.56	36.6926
	14.58	36.5019
	14.6	36.3111
	14.62	36.1204
	14.64	35.9774
	14.66	35.882
	14.68	35.6913
	14.7	35.5005
	14.72	35.4052
	14.74	35.2621
	14.76	35.1191
	14.78	35.0237
	14.8	34.8806
	14.82	34.7853
	14.84	34.6899
	14.86	34.5468
	14.88	34.4515
	14.9	34.4038
	14.92	34.3084
	14.94	34.2131
	14.96	34.1177
	14.98	34.07
	15	33.9746
	15.02	-2.64645
	15.04	-48.5659
	15.06	-30.0646
	15.08	-21.0524
	15.1	-16.8085
	15.12	-14.8535
	15.14	-13.8044
	15.16	-13.0415
	15.18	-12.3739
	15.2	-11.7064
	15.22	-11.1341
	15.24	-10.5619
	15.26	-10.0374
	15.28	-9.60827
	15.3	-9.17912
	15.32	-8.74996
	15.34	-8.41618
	15.36	-8.08239
	15.38	-7.7486
	15.4	-7.4625
	15.42	-7.22408
	15.44	-6.93798
	15.46	-6.74725
	15.48	-6.50883
	15.5	-6.31809
	15.52	-6.12736
	15.54	-5.93662
	15.56	-5.74589
	15.58	-5.60284
	15.6	-5.4121
	15.62	-5.26905
	15.64	-5.126
	15.66	-5.03063
	15.68	-4.88758
	15.7	-4.74453
	15.72	-4.64916
	15.74	-4.50611
	15.76	-4.41074
	15.78	-4.31538
	15.8	-4.22001
	15.82	-4.12464
	15.84	-4.02927
	15.86	-3.93391
	15.88	-3.83854
	15.9	-3.79086
	15.92	-3.69549
	15.94	-3.6478
	15.96	-3.55244
	15.98	-3.50475
	16	-3.45707
	16.02	30.1839
	16.04	67.4491
	16.06	60.2484
	16.08	55.8138
	16.1	52.7144
	16.12	50.3779
	16.14	48.5182
	16.16	46.9923
	16.18	45.7048
	16.2	44.6558
	16.22	43.7021
	16.24	42.9392
	16.26	42.1763
	16.28	41.5564
	16.3	40.9841
	16.32	40.4596
	16.34	39.9828
	16.36	39.5536
	16.38	39.2199
	16.4	38.8384
	16.42	38.4569
	16.44	38.2185
	16.46	37.8847
	16.48	37.6463
	16.5	37.3602
	16.52	37.1695
	16.54	36.931
	16.56	36.6926
	16.58	36.5019
	16.6	36.3588
	16.62	36.1681
	16.64	35.9774
	16.66	35.7866
	16.68	35.6913
	16.7	35.5482
	16.72	35.4052
	16.74	35.2621
	16.76	35.1191
	16.78	35.0237
	16.8	34.8806
	16.82	34.7853
	16.84	34.6899
	16.86	34.5468
	16.88	34.4515
	16.9	34.3561
	16.92	34.3084
	16.94	34.2131
	16.96	34.1654
	16.98	34.07
	17	33.9746
	17.02	-2.46763
	17.04	-48.2798
	17.06	-29.6354
	17.08	-20.6709
	17.1	-16.5701
	17.12	-14.8058
	17.14	-13.8521
	17.16	-13.1369
	17.18	-12.4216
	17.2	-11.8017
	17.22	-11.1818
	17.24	-10.6573
	17.26	-10.1328
	17.28	-9.70364
	17.3	-9.2268
	17.32	-8.84533
	17.34	-8.46386
	17.36	-8.17776
	17.38	-7.84397
	17.4	-7.55787
	17.42	-7.27177
	17.44	-7.03335
	17.46	-6.79493
	17.48	-6.55651
	17.5	-6.36578
	17.52	-6.17504
	17.54	-5.98431
	17.56	-5.79357
	17.58	-5.65052
	17.6	-5.45979
	17.62	-5.31673
	17.64	-5.17368
	17.66	-5.03063
	17.68	-4.93526
	17.7	-4.8399
	17.72	-4.69685
	17.74	-4.60148
	17.76	-4.45843
	17.78	-4.36306
	17.8	-4.26769
	17.82	-4.17233
	17.84	-4.07696
	17.86	-3.98159
	17.88	-3.88622
	17.9	-3.83854
	17.92	-3.74317
	17.94	-3.6478
	17.96	-3.60012
	17.98	-3.55244
	18	-3.45707
	18.02	30.1124
	18.04	67.306
	18.06	60.153
	18.08	55.7184
	18.1	52.619
	18.12	50.2825
	18.14	48.4228
	18.16	46.8969
	18.18	45.6095
	18.2	44.5127
	18.22	43.6068
	18.24	42.7961
	18.26	42.0809
	18.28	41.461
	18.3	40.8888
	18.32	40.3643
	18.34	39.9351
	18.36	39.506
	18.38	39.0768
	18.4	38.7907
	18.42	38.4092
	18.44	38.1231
	18.46	37.7893
	18.48	37.5509
	18.5	37.3125
	18.52	37.0741
	18.54	36.8357
	18.56	36.5973
	18.58	36.4542
	18.6	36.2635
	18.62	36.0727
	18.64	35.882
	18.66	35.739
	18.68	35.5959
	18.7	35.4528
	18.72	35.3098
	18.74	35.1667
	18.76	35.0237
	18.78	34.9283
	18.8	34.8329
	18.82	34.6899
	18.84	34.5945
	18.86	34.4992
	18.88	34.4038
	18.9	34.3084
	18.92	34.2131
	18.94	34.1654
	18.96	34.07
	18.98	33.9746
	19	33.8793
	19.02	-1.75238
	19.04	-46.5632
	19.06	-28.3003
	19.08	-19.9079
	19.1	-16.3317
	19.12	-14.8535
	19.14	-13.9952
	19.16	-13.2799
	19.18	-12.5647
	19.2	-11.8971
	19.22	-11.2772
	19.24	-10.7527
	19.26	-10.2282
	19.28	-9.75132
	19.3	-9.32217
	19.32	-8.89301
	19.34	-8.55923
	19.36	-8.22544
	19.38	-7.89165
	19.4	-7.60555
	19.42	-7.31945
	19.44	-7.08103
	19.46	-6.84261
	19.48	-6.60419
	19.5	-6.41346
	19.52	-6.17504
	19.54	-5.98431
	19.56	-5.84126
	19.58	-5.6982
	19.6	-5.50747
	19.62	-5.36442
	19.64	-5.22137
	19.66	-5.07832
	19.68	-4.93526
	19.7	-4.8399
	19.72	-4.69685
	19.74	-4.60148
	19.76	-4.50611
	19.78	-4.36306
	19.8	-4.26769
	19.82	-4.17233
	19.84	-4.07696
	19.86	-3.98159
	19.88	-3.88622
	19.9	-3.83854
	19.92	-3.79086
	19.94	-3.69549
	19.96	-3.60012
	19.98	-3.55244
	20	-3.45707
	20.02	30.1362
	20.04	67.3537
	20.06	60.2007
	20.08	55.7661
	20.1	52.6667
	20.12	50.3302
	20.14	48.4705
	20.16	46.9446
	20.18	45.7048
	20.2	44.6081
	20.22	43.6544
	20.24	42.8438
	20.26	42.1286
	20.28	41.5087
	20.3	40.8888
	20.32	40.4119
	20.34	39.9351
	20.36	39.506
	20.38	39.1245
	20.4	38.7907
	20.42	38.4092
	20.44	38.1231
	20.46	37.837
	20.48	37.5509
	20.5	37.3125
	20.52	37.0741
	20.54	36.8357
	20.56	36.6449
	20.58	36.4542
	20.6	36.2635
	20.62	36.0727
	20.64	35.9297
	20.66	35.739
	20.68	35.5959
	20.7	35.4528
	20.72	35.3098
	20.74	35.2144
	20.76	35.0237
	20.78	34.9283
	20.8	34.7853
	20.82	34.6899
	20.84	34.5945
	20.86	34.4992
	20.88	34.4038
	20.9	34.3084
	20.92	34.2131
	20.94	34.1177
	20.96	34.0223
	20.98	33.9746
	21	33.927
	21.02	-1.12057
	21.04	-45.1326
	21.06	-27.2512
	21.08	-19.3834
	21.1	-16.2363
	21.12	-14.9965
	21.14	-14.1382
	21.16	-13.3753
	21.18	-12.66
	21.2	-11.9924
	21.22	-11.3726
	21.24	-10.8004
	21.26	-10.2758
	21.28	-9.799
	21.3	-9.36985
	21.32	-8.9407
	21.34	-8.55923
	21.36	-8.22544
	21.38	-7.89165
	21.4	-7.60555
	21.42	-7.31945
	21.44	-7.08103
	21.46	-6.84261
	21.48	-6.60419
	21.5	-6.41346
	21.52	-6.22272
	21.54	-6.03199
	21.56	-5.84126
	21.58	-5.6982
	21.6	-5.50747
	21.62	-5.36442
	21.64	-5.22137
	21.66	-5.07832
	21.68	-4.98295
	21.7	-4.8399
	21.72	-4.69685
	21.74	-4.60148
	21.76	-4.50611
	21.78	-4.41074
	21.8	-4.26769
	21.82	-4.17233
	21.84	-4.07696
	21.86	-3.98159
	21.88	-3.93391
	21.9	-3.83854
	21.92	-3.79086
	21.94	-3.69549
	21.96	-3.60012
	21.98	-3.55244
	22	-3.50475
	22.02	30.1362
	22.04	67.4014
	22.06	60.2007
	22.08	55.7661
	22.1	52.619
	22.12	50.2825
	22.14	48.4228
	22.16	46.9446
	22.18	45.6572
	22.2	44.5604
	22.22	43.6544
	22.24	42.8438
	22.26	42.1286
	22.28	41.461
	22.3	40.9365
	22.32	40.4119
	22.34	39.9351
	22.36	39.4583
	22.38	39.0768
	22.4	38.743
	22.42	38.4092
	22.44	38.1231
	22.46	37.7893
	22.48	37.5509
	22.5	37.3602
	22.52	37.0741
	22.54	36.8357
	22.56	36.6449
	22.58	36.4542
	22.6	36.2158
	22.62	36.0727
	22.64	35.882
	22.66	35.739
	22.68	35.5959
	22.7	35.4528
	22.72	35.3098
	22.74	35.1667
	22.76	35.0237
	22.78	34.9283
	22.8	34.7853
	22.82	34.6899
	22.84	34.5945
	22.86	34.4992
	22.88	34.4038
	22.9	34.3084
	22.92	34.2131
	22.94	34.1177
	22.96	34.0223
	22.98	33.927
	23	33.8793
	23.02	-0.94175
	23.04	-44.7035
	23.06	-26.8698
	23.08	-19.145
	23.1	-16.1886
	23.12	-15.0919
	23.14	-14.2813
	23.16	-13.5183
	23.18	-12.7554
	23.2	-12.0878
	23.22	-11.4679
	23.24	-10.8481
	23.26	-10.3712
	23.28	-9.84669
	23.3	-9.41753
	23.32	-9.03606
	23.34	-8.65459
	23.36	-8.27312
	23.38	-7.98702
	23.4	-7.70092
	23.42	-7.41482
	23.44	-7.1764
	23.46	-6.8903
	23.48	-6.69956
	23.5	-6.46114
	23.52	-6.27041
	23.54	-6.07967
	23.56	-5.88894
	23.58	-5.74589
	23.6	-5.55515
	23.62	-5.4121
	23.64	-5.26905
	23.66	-5.126
	23.68	-4.98295
	23.7	-4.88758
	23.72	-4.74453
	23.74	-4.60148
	23.76	-4.50611
	23.78	-4.41074
	23.8	-4.31538
	23.82	-4.22001
	23.84	-4.12464
	23.86	-4.02927
	23.88	-3.98159
	23.9	-3.88622
	23.92	-3.79086
	23.94	-3.74317
	23.96	-3.6478
	23.98	-3.60012
	24	-3.55244
	24.02	30.0766
	24.04	67.306
	24.06	60.153
	24.08	55.6707
	24.1	52.5713
	24.12	50.2348
	24.14	48.3751
	24.16	46.8492
	24.18	45.5618
	24.2	44.5127
	24.22	43.5591
	24.24	42.7484
	24.26	42.0332
	24.28	41.3656
	24.3	40.8411
	24.32	40.3643
	24.34	39.8397
	24.36	39.4106
	24.38	39.0291
	24.4	38.6953
	24.42	38.3139
	24.44	38.0278
	24.46	37.7417
	24.48	37.4556
	24.5	37.2171
	24.52	37.0264
	24.54	36.788
	24.56	36.5496
	24.58	36.3588
	24.6	36.1681
	24.62	36.0251
	24.64	35.8343
	24.66	35.6436
	24.68	35.5005
	24.7	35.3575
	24.72	35.2144
	24.74	35.0714
	24.76	34.976
	24.78	34.8329
	24.8	34.7376
	24.82	34.6422
	24.84	34.5468
	24.86	34.4038
	24.88	34.3084
	24.9	34.2131
	24.92	34.1177
	24.94	34.07
	24.96	34.0223
	24.98	33.8793
	25	33.8316
	25.02	-0.91791
	25.04	-44.7035
	25.06	-26.679
	25.08	-19.0496
	25.1	-16.1886
	25.12	-15.0919
	25.14	-14.329
	25.16	-13.566
	25.18	-12.8508
	25.2	-12.1832
	25.22	-11.5633
	25.24	-10.9911
	25.26	-10.4666
	25.28	-9.98974
	25.3	-9.56059
	25.32	-9.13143
	25.34	-8.74996
	25.36	-8.41618
	25.38	-8.08239
	25.4	-7.7486
	25.42	-7.51019
	25.44	-7.22408
	25.46	-6.98566
	25.48	-6.74725
	25.5	-6.55651
	25.52	-6.36578
	25.54	-6.17504
	25.56	-5.98431
	25.58	-5.79357
	25.6	-5.65052
	25.62	-5.50747
	25.64	-5.36442
	25.66	-5.22137
	25.68	-5.07832
	25.7	-4.93526
	25.72	-4.8399
	25.74	-4.69685
	25.76	-4.60148
	25.78	-4.50611
	25.8	-4.41074
	25.82	-4.26769
	25.84	-4.17233
	25.86	-4.07696
	25.88	-3.98159
	25.9	-3.93391
	25.92	-3.83854
	25.94	-3.79086
	25.96	-3.69549
	25.98	-3.6478
	26	-3.55244
	26.02	30.1005
	26.04	67.4014
	26.06	60.2007
	26.08	55.7661
	26.1	52.619
	26.12	50.2825
	26.14	48.4228
	26.16	46.8969
	26.18	45.6572
	26.2	44.5604
	26.22	43.6068
	26.24	42.7961
	26.26	42.0809
	26.28	41.461
	26.3	40.8888
	26.32	40.3643
	26.34	39.8874
	26.36	39.4583
	26.38	39.0768
	26.4	38.6953
	26.42	38.3616
	26.44	38.0754
	26.46	37.7893
	26.48	37.5032
	26.5	37.2171
	26.52	37.0264
	26.54	36.8357
	26.56	36.5496
	26.58	36.3588
	26.6	36.2158
	26.62	36.0251
	26.64	35.8343
	26.66	35.6913
	26.68	35.5482
	26.7	35.4052
	26.72	35.2621
	26.74	35.1191
	26.76	34.976
	26.78	34.8806
	26.8	34.7376
	26.82	34.6422
	26.84	34.4992
	26.86	34.4038
	26.88	34.3084
	26.9	34.2131
	26.92	34.1654
	26.94	34.07
	26.96	33.9746
	26.98	33.927
	27	33.8316
	27.02	-0.04768
	27.04	-42.5577
	27.06	-25.3916
	27.08	-18.5728
	27.1	-16.284
	27.12	-15.3303
	27.14	-14.472
	27.16	-13.7091
	27.18	-12.9461
	27.2	-12.2309
	27.22	-11.611
	27.24	-11.0388
	27.26	-10.4666
	27.28	-9.98974
	27.3	-9.5129
	27.32	-9.13143
	27.34	-8.70228
	27.36	-8.36849
	27.38	-8.03471
	27.4	-7.7486
	27.42	-7.4625
	27.44	-7.1764
	27.46	-6.98566
	27.48	-6.74725
	27.5	-6.55651
	27.52	-6.31809
	27.54	-6.12736
	27.56	-5.98431
	27.58	-5.79357
	27.6	-5.65052
	27.62	-5.45979
	27.64	-5.31673
	27.66	-5.17368
	27.68	-5.03063
	27.7	-4.93526
	27.72	-4.79221
	27.74	-4.64916
	27.76	-4.55379
	27.78	-4.45843
	27.8	-4.36306
	27.82	-4.26769
	27.84	-4.17233
	27.86	-4.07696
	27.88	-3.98159
	27.9	-3.93391
	27.92	-3.83854
	27.94	-3.74317
	27.96	-3.69549
	27.98	-3.60012
	28	-3.55244
	28.02	30.1362
	28.04	67.4968
	28.06	60.2007
	28.08	55.7661
	28.1	52.6667
	28.12	50.3302
	28.14	48.4228
	28.16	46.8969
	28.18	45.6572
	28.2	44.5604
	28.22	43.6544
	28.24	42.7961
	28.26	42.0809
	28.28	41.461
	28.3	40.8888
	28.32	40.3643
	28.34	39.8874
	28.36	39.506
	28.38	39.0768
	28.4	38.743
	28.42	38.4092
	28.44	38.0754
	28.46	37.7893
	28.48	37.5509
	28.5	37.2648
	28.52	37.0264
	28.54	36.788
	28.56	36.5973
	28.58	36.4065
	28.6	36.2158
	28.62	36.0251
	28.64	35.8343
	28.66	35.6913
	28.68	35.5482
	28.7	35.3575
	28.72	35.2621
	28.74	35.1191
	28.76	34.976
	28.78	34.8806
	28.8	34.7376
	28.82	34.6422
	28.84	34.5468
	28.86	34.4038
	28.88	34.3084
	28.9	34.2608
	28.92	34.1177
	28.94	34.07
	28.96	34.0223
	28.98	33.8793
	29	33.7839
	29.02	0.36955
	29.04	-41.461
	29.06	-24.724
	29.08	-18.3821
	29.1	-16.3794
	29.12	-15.4734
	29.14	-14.6151
	29.16	-13.7568
	29.18	-12.9938
	29.2	-12.2786
	29.22	-11.6587
	29.24	-11.0388
	29.26	-10.5143
	29.28	-9.98974
	29.3	-9.56059
	29.32	-9.13143
	29.34	-8.74996
	29.36	-8.41618
	29.38	-8.08239
	29.4	-7.7486
	29.42	-7.4625
	29.44	-7.22408
	29.46	-6.98566
	29.48	-6.74725
	29.5	-6.50883
	29.52	-6.31809
	29.54	-6.12736
	29.56	-5.98431
	29.58	-5.79357
	29.6	-5.65052
	29.62	-5.50747
	29.64	-5.31673
	29.66	-5.22137
	29.68	-5.03063
	29.7	-4.93526
	29.72	-4.79221
	29.74	-4.69685
	29.76	-4.55379
	29.78	-4.45843
	29.8	-4.36306
	29.82	-4.26769
	29.84	-4.17233
	29.86	-4.07696
	29.88	-3.98159
	29.9	-3.88622
	29.92	-3.83854
	29.94	-3.74317
	29.96	-3.69549
	29.98	-3.60012
	30	-3.55244
	30.02	30.1124
	30.04	67.4491
	30.06	60.153
	30.08	55.7661
	30.1	52.5713
	30.12	50.2348
	30.14	48.3751
	30.16	46.8969
	30.18	45.6572
	30.2	44.5604
	30.22	43.6068
	30.24	42.8438
	30.26	42.1286
	30.28	41.461
	30.3	40.8411
	30.32	40.3643
	30.34	39.8874
	30.36	39.4583
	30.38	39.0768
	30.4	38.6953
	30.42	38.3616
	30.44	38.0754
	30.46	37.7893
	30.48	37.5032
	30.5	37.2171
	30.52	36.9787
	30.54	36.788
	30.56	36.5496
	30.58	36.3588
	30.6	36.2158
	30.62	36.0727
	30.64	35.8343
	30.66	35.6913
	30.68	35.5482
	30.7	35.4052
	30.72	35.2621
	30.74	35.0714
	30.76	34.976
	30.78	34.8329
	30.8	34.7376
	30.82	34.6422
	30.84	34.5468
	30.86	34.4038
	30.88	34.3084
	30.9	34.2608
	30.92	34.1654
	30.94	34.07
	30.96	33.9746
	30.98	33.8793
	31	33.8316
	31.02	0.16689
	31.04	-42.1286
	31.06	-24.9147
	31.08	-18.3821
	31.1	-16.3317
	31.12	-15.4257
	31.14	-14.6627
	31.16	-13.8521
	31.18	-13.0892
	31.2	-12.3739
	31.22	-11.7064
	31.24	-11.1341
	31.26	-10.6096
	31.28	-10.1328
	31.3	-9.65595
	31.32	-9.2268
	31.34	-8.84533
	31.36	-8.51154
	31.38	-8.17776
	31.4	-7.84397
	31.42	-7.60555
	31.44	-7.31945
	31.46	-7.08103
	31.48	-6.84261
	31.5	-6.60419
	31.52	-6.41346
	31.54	-6.22272
	31.56	-6.03199
	31.58	-5.88894
	31.6	-5.74589
	31.62	-5.55515
	31.64	-5.4121
	31.66	-5.26905
	31.68	-5.126
	31.7	-5.03063
	31.72	-4.88758
	31.74	-4.74453
	31.76	-4.64916
	31.78	-4.50611
	31.8	-4.41074
	31.82	-4.26769
	31.84	-4.22001
	31.86	-4.07696
	31.88	-4.02927
	31.9	-3.93391
	31.92	-3.88622
	31.94	-3.79086
	31.96	-3.74317
	31.98	-3.6478
	32	-3.60012
	32.02	30.1124
	32.04	67.4968
	32.06	60.2007
	32.08	55.6707
	32.1	52.5713
	32.12	50.2825
	32.14	48.3751
	32.16	46.8016
	32.18	45.5618
	32.2	44.5127
	32.22	43.5591
	32.24	42.7484
	32.26	42.0332
	32.28	41.4133
	32.3	40.8411
	32.32	40.3166
	32.34	39.8874
	32.36	39.4583
	32.38	39.0291
	32.4	38.6476
	32.42	38.3139
	32.44	38.0754
	32.46	37.7417
	32.48	37.4556
	32.5	37.1695
	32.52	36.9787
	32.54	36.7403
	32.56	36.5496
	32.58	36.4065
	32.6	36.1681
	32.62	35.9774
	32.64	35.7866
	32.66	35.6436
	32.68	35.5005
	32.7	35.3575
	32.72	35.2144
	32.74	35.0714
	32.76	34.9283
	32.78	34.8329
	32.8	34.6899
	32.82	34.5945
	32.84	34.5468
	32.86	34.4038
	32.88	34.3084
	32.9	34.2131
	32.92	34.07
	32.94	34.0223
	32.96	33.927
	32.98	33.8316
	33	33.7839
	33.02	0.81062
	33.04	-40.3643
	33.06	-24.0087
	33.08	-18.1913
	33.1	-16.5224
	33.12	-15.6164
	33.14	-14.7581
	33.16	-13.8998
	33.18	-13.0892
	33.2	-12.3739
	33.22	-11.7064
	33.24	-11.1341
	33.26	-10.5619
	33.28	-10.0851
	33.3	-9.60827
	33.32	-9.17912
	33.34	-8.79765
	33.36	-8.46386
	33.38	-8.13007
	33.4	-7.84397
	33.42	-7.55787
	33.44	-7.27177
	33.46	-7.03335
	33.48	-6.79493
	33.5	-6.55651
	33.52	-6.36578
	33.54	-6.17504
	33.56	-5.98431
	33.58	-5.84126
	33.6	-5.65052
	33.62	-5.50747
	33.64	-5.36442
	33.66	-5.22137
	33.68	-5.07832
	33.7	-4.93526
	33.72	-4.8399
	33.74	-4.69685
	33.76	-4.55379
	33.78	-4.45843
	33.8	-4.36306
	33.82	-4.26769
	33.84	-4.17233
	33.86	-4.07696
	33.88	-4.02927
	33.9	-3.93391
	33.92	-3.83854
	33.94	-3.79086
	33.96	-3.69549
	33.98	-3.60012
	34	-3.55244
	34.02	30.1482
	34.04	67.5445
	34.06	60.2007
	34.08	55.7184
	34.1	52.619
	34.12	50.2825
	34.14	48.4228
	34.16	46.8969
	34.18	45.6572
	34.2	44.5604
	34.22	43.6544
	34.24	42.8438
	34.26	42.0809
	34.28	41.461
	34.3	40.8888
	34.32	40.3643
	34.34	39.8874
	34.36	39.4583
	34.38	39.0768
	34.4	38.6953
	34.42	38.3616
	34.44	38.0278
	34.46	37.7417
	34.48	37.5509
	34.5	37.2648
	34.52	37.0264
	34.54	36.788
	34.56	36.5496
	34.58	36.3588
	34.6	36.2158
	34.62	36.0251
	34.64	35.882
	34.66	35.6913
	34.68	35.5005
	34.7	35.3575
	34.72	35.2621
	34.74	35.1191
	34.76	34.976
	34.78	34.9283
	34.8	34.8329
	34.82	34.6899
	34.84	34.5468
	34.86	34.4038
	34.88	34.3084
	34.9	34.2131
	34.92	34.1177
	34.94	34.0223
	34.96	33.927
	34.98	33.8793
	35	33.7839
	35.02	0.88215
	35.04	-40.2689
	35.06	-23.8657
	35.08	-18.1437
	35.1	-16.5224
	35.12	-15.6641
	35.14	-14.8058
	35.16	-13.9475
	35.18	-13.1369
	35.2	-12.4216
	35.22	-11.754
	35.24	-11.1341
	35.26	-10.6096
	35.28	-10.0851
	35.3	-9.65595
	35.32	-9.2268
	35.34	-8.84533
	35.36	-8.51154
	35.38	-8.17776
	35.4	-7.84397
	35.42	-7.55787
	35.44	-7.31945
	35.46	-7.08103
	35.48	-6.84261
	35.5	-6.60419
	35.52	-6.41346
	35.54	-6.22272
	35.56	-6.03199
	35.58	-5.84126
	35.6	-5.6982
	35.62	-5.50747
	35.64	-5.36442
	35.66	-5.22137
	35.68	-5.07832
	35.7	-4.93526
	35.72	-4.79221
	35.74	-4.69685
	35.76	-4.60148
	35.78	-4.45843
	35.8	-4.36306
	35.82	-4.26769
	35.84	-4.17233
	35.86	-4.07696
	35.88	-3.98159
	35.9	-3.93391
	35.92	-3.83854
	35.94	-3.79086
	35.96	-3.69549
	35.98	-3.6478
	36	-3.55244
	36.02	30.0885
	36.04	67.4491
	36.06	60.1053
	36.08	55.6707
	36.1	52.5713
	36.12	50.2348
	36.14	48.3751
	36.16	46.8492
	36.18	45.6095
	36.2	44.5127
	36.22	43.6068
	36.24	42.7484
	36.26	42.0332
	36.28	41.4133
	36.3	40.8411
	36.32	40.3166
	36.34	39.8397
	36.36	39.4106
	36.38	39.0291
	36.4	38.6476
	36.42	38.3616
	36.44	38.0278
	36.46	37.7417
	36.48	37.4556
	36.5	37.2171
	36.52	36.9787
	36.54	36.7403
	36.56	36.5496
	36.58	36.3588
	36.6	36.1204
	36.62	35.9774
	36.64	35.7866
	36.66	35.6913
	36.68	35.5005
	36.7	35.3098
	36.72	35.2144
	36.74	35.0714
	36.76	34.9283
	36.78	34.7853
	36.8	34.6899
	36.82	34.5945
	36.84	34.4515
	36.86	34.3561
	36.88	34.2608
	36.9	34.2131
	36.92	34.1177
	36.94	34.0223
	36.96	33.927
	36.98	33.8316
	37	33.7362
	37.02	1.07288
	37.04	-39.7444
	37.06	-23.5319
	37.08	-18.0006
	37.1	-16.6178
	37.12	-15.6641
	37.14	-14.8535
	37.16	-13.9475
	37.18	-13.1845
	37.2	-12.4216
	37.22	-11.754
	37.24	-11.1818
	37.26	-10.6096
	37.28	-10.1328
	37.3	-9.65595
	37.32	-9.2268
	37.34	-8.84533
	37.36	-8.51154
	37.38	-8.17776
	37.4	-7.84397
	37.42	-7.60555
	37.44	-7.41482
	37.46	-7.12872
	37.48	-6.8903
	37.5	-6.65188
	37.52	-6.46114
	37.54	-6.27041
	37.56	-6.07967
	37.58	-5.88894
	37.6	-5.6982
	37.62	-5.55515
	37.64	-5.4121
	37.66	-5.26905
	37.68	-5.126
	37.7	-4.98295
	37.72	-4.8399
	37.74	-4.74453
	37.76	-4.64916
	37.78	-4.50611
	37.8	-4.41074
	37.82	-4.31538
	37.84	-4.22001
	37.86	-4.12464
	37.88	-4.07696
	37.9	-3.93391
	37.92	-3.88622
	37.94	-3.79086
	37.96	-3.69549
	37.98	-3.6478
	38	-3.60012
	38.02	30.0647
	38.04	67.4491
	38.06	60.0576
	38.08	55.623
	38.1	52.4759
	38.12	50.1871
	38.14	48.3274
	38.16	46.8016
	38.18	45.5141
	38.2	44.4651
	38.22	43.5114
	38.24	42.7008
	38.26	41.9855
	38.28	41.3656
	38.3	40.7934
	38.32	40.2689
	38.34	39.7921
	38.36	39.3629
	38.38	38.9814
	38.4	38.6
	38.42	38.2662
	38.44	37.9801
	38.46	37.694
	38.48	37.4079
	38.5	37.1218
	38.52	36.931
	38.54	36.6926
	38.56	36.5019
	38.58	36.3111
	38.6	36.0727
	38.62	35.9297
	38.64	35.739
	38.66	35.5959
	38.68	35.4052
	38.7	35.2621
	38.72	35.1191
	38.74	34.976
	38.76	34.8806
	38.78	34.7376
	38.8	34.6422
	38.82	34.5468
	38.84	34.4038
	38.86	34.3561
	38.88	34.2131
	38.9	34.1177
	38.92	34.07
	38.94	33.9746
	38.96	33.8793
	38.98	33.7839
	39	33.7362
	39.02	1.64509
	39.04	-38.1708
	39.06	-22.769
	39.08	-17.9529
	39.1	-16.7131
	39.12	-15.8072
	39.14	-14.9012
	39.16	-14.0428
	39.18	-13.1845
	39.2	-12.4693
	39.22	-11.8017
	39.24	-11.1818
	39.26	-10.6096
	39.28	-10.1328
	39.3	-9.65595
	39.32	-9.2268
	39.34	-8.84533
	39.36	-8.46386
	39.38	-8.17776
	39.4	-7.84397
	39.42	-7.55787
	39.44	-7.31945
	39.46	-7.08103
	39.48	-6.84261
	39.5	-6.60419
	39.52	-6.41346
	39.54	-6.22272
	39.56	-6.03199
	39.58	-5.88894
	39.6	-5.6982
	39.62	-5.50747
	39.64	-5.36442
	39.66	-5.22137
	39.68	-5.126
	39.7	-4.98295
	39.72	-4.8399
	39.74	-4.74453
	39.76	-4.60148
	39.78	-4.50611
	39.8	-4.41074
	39.82	-4.31538
	39.84	-4.22001
	39.86	-4.12464
	39.88	-4.02927
	39.9	-3.93391
	39.92	-3.88622
	39.94	-3.79086
[truncated: 3 more rows]

[truncated: 2 more sheets: Supplementary Figure 1, Supplementary Figure 3]
